# Supplementary material for: Transcriptomic Profiling for the Autophagy Pathway in Colorectal Cancer
Source: Int J Mol Sci. 2020 Sep 26;21(19):7101. doi: 10.3390/ijms21197101 (PMC7582824; doi:10.3390/ijms21197101)
Supplement: Supplementary file 1 [file ijms-21-07101-s001.zip]

Archive with 4 entries (4 files):
- Supplementary table 1corr_160920.xlsx
- Supplementary table 2_160920.txt
- Supplementary table 3corr_160920.xlsx
- Supplementary table 4_220920.doc
