# Supplementary material for: Transcriptomic Profiling for the Autophagy Pathway in Colorectal Cancer
Source: Int J Mol Sci. 2020 Sep 26;21(19):7101. doi: 10.3390/ijms21197101 (PMC7582824; doi:10.3390/ijms21197101)
Supplement: Supplementary file 1 [file ijms-21-07101-s001.zip › Supplementary table 1corr_160920.xlsx]

## Sheet: Arkusz2
Rank	GeneSet	Description	NumGenes	p.adj	med.rank	avg.logfc	direction
1	ION CHANNEL TRANSPORT%REACTOME DATABASE ID RELEASE 71%983712	Ion channel transport	160/179	0	8.5	-1.79	Down
2	STIMULI-SENSING CHANNELS%REACTOME DATABASE ID RELEASE 71%2672351	Stimuli-sensing channels	89/101	0	15	-1.9	Down
3	TRANSMISSION ACROSS CHEMICAL SYNAPSES%REACTOME%R-HSA-112315.5	Transmission across Chemical Synapses	219/243	0	23	-1.66	Down
4	ERYTHROCYTES TAKE UP OXYGEN AND RELEASE CARBON DIOXIDE%REACTOME%R-HSA-1247673.1	Erythrocytes take up oxygen and release carbon dio ...	44083	0	24	-4.02	Down
5	ION HOMEOSTASIS%REACTOME%R-HSA-5578775.1	Ion homeostasis	48/53	0	25.5	-1.82	Down
6	NEUROTRANSMITTER RECEPTORS AND POSTSYNAPTIC SIGNAL TRANSMISSION%REACTOME%R-HSA-112314.6	Neurotransmitter receptors and postsynaptic signal ...	161/179	0	27	-1.63	Down
7	PLATELET CALCIUM HOMEOSTASIS%REACTOME%R-HSA-418360.1	Platelet calcium homeostasis	25/28	0	31.5	-1.86	Down
8	GLUCAGON-TYPE LIGAND RECEPTORS%REACTOME DATABASE ID RELEASE 71%420092	Glucagon-type ligand receptors	31/33	0	32.5	-2.23	Down
9	PLATELET HOMEOSTASIS%REACTOME%R-HSA-418346.2	Platelet homeostasis	82/85	0	34	-1.7	Down
10	TRANSPORT OF SMALL MOLECULES%REACTOME DATABASE ID RELEASE 71%382551	Transport of small molecules	662/719	0	35	-1.7	Down
11	AQUAPORIN-MEDIATED TRANSPORT%REACTOME%R-HSA-445717.2	Aquaporin-mediated transport	51/52	0	35	-1.65	Down
12	RRNA MODIFICATION IN THE NUCLEUS AND CYTOSOL%REACTOME%R-HSA-6790901.4	rRNA modification in the nucleus and cytosol	53/61	0	38.5	0.85	Up
13	REDUCTION OF CYTOSOLIC CA++ LEVELS%REACTOME%R-HSA-418359.1	Reduction of cytosolic Ca++ levels	44147	0	39.5	-2	Down
14	ION TRANSPORT BY P-TYPE ATPASES%REACTOME DATABASE ID RELEASE 71%936837	Ion transport by P-type ATPases	50/56	0	39.5	-1.71	Down
15	RESPONSE TO METAL IONS%REACTOME%R-HSA-5660526.4	Response to metal ions	14/14	0	51	-2.73	Down
16	SUMOYLATION OF DNA REPLICATION PROTEINS%REACTOME%R-HSA-4615885.3	SUMOylation of DNA replication proteins	41/43	0	56.5	0.74	Up
17	SUMOYLATION OF RNA BINDING PROTEINS%REACTOME%R-HSA-4570464.2	SUMOylation of RNA binding proteins	40/43	0	56.5	0.78	Up
18	REV-MEDIATED NUCLEAR EXPORT OF HIV RNA%REACTOME DATABASE ID RELEASE 71%165054	Rev-mediated nuclear export of HIV RNA	31/32	0	56.5	0.75	Up
19	CARDIAC CONDUCTION%REACTOME%R-HSA-5576891.2	Cardiac conduction	124/139	0	61.5	-1.71	Down
20	INTERACTIONS OF REV WITH HOST CELLULAR PROTEINS%REACTOME%R-HSA-177243.2	Interactions of Rev with host cellular proteins	33/34	0	62.5	0.75	Up
21	UNBLOCKING OF NMDA RECEPTORS, GLUTAMATE BINDING AND ACTIVATION%REACTOME%R-HSA-438066.3	Unblocking of NMDA receptors, glutamate binding an ...	20/21	0	64	-2.04	Down
22	SIGNAL AMPLIFICATION%REACTOME%R-HSA-392518.1	Signal amplification	30/31	0	65.5	-1.58	Down
23	SNRNP ASSEMBLY%REACTOME DATABASE ID RELEASE 71%191859	snRNP Assembly	48/51	0	70	0.72	Up
24	NEURONAL SYSTEM%REACTOME DATABASE ID RELEASE 71%112316	Neuronal System	346/385	0	70	-1.74	Down
25	ADP SIGNALLING THROUGH P2Y PURINOCEPTOR 1%REACTOME DATABASE ID RELEASE 71%418592	ADP signalling through P2Y purinoceptor 1	24/24	0	70.5	-1.57	Down
26	NON-CODING RNA METABOLISM%REACTOME DATABASE ID RELEASE 71%194441	Non-coding RNA Metabolism	48/51	0	71	0.72	Up
27	SUMOYLATION OF UBIQUITINYLATION PROTEINS%REACTOME%R-HSA-3232142.3	SUMOylation of ubiquitinylation proteins	34/35	0	72	0.63	Up
28	REGULATION OF INSULIN SECRETION%REACTOME DATABASE ID RELEASE 71%422356	Regulation of insulin secretion	76/78	0	75	-1.63	Down
29	NEP NS2 INTERACTS WITH THE CELLULAR EXPORT MACHINERY%REACTOME%R-HSA-168333.3	NEP NS2 Interacts with the Cellular Export Machine ...	28/29	0	75.5	0.7	Up
30	THROMBOXANE SIGNALLING THROUGH TP RECEPTOR%REACTOME%R-HSA-428930.1	Thromboxane signalling through TP receptor	23/23	0	79	-1.39	Down
31	GLUCURONIDATION%REACTOME DATABASE ID RELEASE 71%156588	Glucuronidation	20/25	0	79	-2.81	Down
32	ERYTHROCYTES TAKE UP CARBON DIOXIDE AND RELEASE OXYGEN%REACTOME%R-HSA-1237044.2	Erythrocytes take up carbon dioxide and release ox ...	13/13	0	79	-3.33	Down
33	O2 CO2 EXCHANGE IN ERYTHROCYTES%REACTOME DATABASE ID RELEASE 71%1480926	O2 CO2 exchange in erythrocytes	13/13	0	80	-3.33	Down
34	INTEGRATION OF ENERGY METABOLISM%REACTOME DATABASE ID RELEASE 71%163685	Integration of energy metabolism	104/107	0	81	-1.61	Down
35	NUCLEAR IMPORT OF REV PROTEIN%REACTOME%R-HSA-180746.1	Nuclear import of Rev protein	30/31	0	81.5	0.72	Up
36	ACTIVATION OF KAINATE RECEPTORS UPON GLUTAMATE BINDING%REACTOME%R-HSA-451326.2	Activation of kainate receptors upon glutamate bin ...	29/30	0	82	-1.62	Down
37	VIRAL MESSENGER RNA SYNTHESIS%REACTOME%R-HSA-168325.4	Viral Messenger RNA Synthesis	40/41	0	83	0.63	Up
38	TRANSPORT OF THE SLBP DEPENDANT MATURE MRNA%REACTOME DATABASE ID RELEASE 71%159230	Transport of the SLBP Dependant Mature mRNA	32/33	0	85	0.65	Up
39	EXPORT OF VIRAL RIBONUCLEOPROTEINS FROM NUCLEUS%REACTOME DATABASE ID RELEASE 71%168274	Export of Viral Ribonucleoproteins from Nucleus	29/30	0	86	0.7	Up
40	VASOPRESSIN REGULATES RENAL WATER HOMEOSTASIS VIA AQUAPORINS%REACTOME DATABASE ID RELEASE 71%432040	Vasopressin regulates renal water homeostasis via ...	42/43	0	87	-1.44	Down
41	TRANSPORT OF THE SLBP INDEPENDENT MATURE MRNA%REACTOME DATABASE ID RELEASE 71%159227	Transport of the SLBP independent Mature mRNA	31/32	0	90	0.65	Up
42	TRNA PROCESSING%REACTOME%R-HSA-72306.6	tRNA processing	95/104	0	91	0.74	Up
43	GLUCAGON SIGNALING IN METABOLIC REGULATION%REACTOME DATABASE ID RELEASE 71%163359	Glucagon signaling in metabolic regulation	33/33	0	91.5	-1.81	Down
44	ADRENALINE,NORADRENALINE INHIBITS INSULIN SECRETION%REACTOME%R-HSA-400042.1	Adrenaline,noradrenaline inhibits insulin secretio ...	28/28	0	92	-1.57	Down
45	TRANSPORT OF MATURE MRNAS DERIVED FROM INTRONLESS TRANSCRIPTS%REACTOME DATABASE ID RELEASE 71%159234	Transport of Mature mRNAs Derived from Intronless ...	38/40	0	93.5	0.62	Up
46	NUCLEAR PORE COMPLEX (NPC) DISASSEMBLY%REACTOME DATABASE ID RELEASE 71%3301854	Nuclear Pore Complex (NPC) Disassembly	32/33	0	94	0.76	Up
47	DEFECTIVE TPR MAY CONFER SUSCEPTIBILITY TOWARDS THYROID PAPILLARY CARCINOMA (TPC)%REACTOME DATABASE ID RELEASE 71%5619107	Defective TPR may confer susceptibility towards th ...	28/29	0	95	0.71	Up
48	VPR-MEDIATED NUCLEAR IMPORT OF PICS%REACTOME DATABASE ID RELEASE 71%180910	Vpr-mediated nuclear import of PICs	30/31	0	95	0.69	Up
49	ACTIVATION OF AMPA RECEPTORS%REACTOME DATABASE ID RELEASE 71%399710	Activation of AMPA receptors	43925	0	95	-2.66	Down
50	REGULATION OF GLUCOKINASE BY GLUCOKINASE REGULATORY PROTEIN%REACTOME%R-HSA-170822.3	Regulation of Glucokinase by Glucokinase Regulator ...	28/29	0	96	0.71	Up
51	NS1 MEDIATED EFFECTS ON HOST PATHWAYS%REACTOME%R-HSA-168276.5	NS1 Mediated Effects on Host Pathways	37/38	0	96	0.65	Up
52	HOST INTERACTIONS WITH INFLUENZA FACTORS%REACTOME%R-HSA-168253.4	Host Interactions with Influenza Factors	39/40	0	96.5	0.65	Up
53	TRANSPORT OF MATURE MRNA DERIVED FROM AN INTRONLESS TRANSCRIPT%REACTOME%R-HSA-159231.2	Transport of Mature mRNA Derived from an Intronles ...	37/39	0	96.5	0.62	Up
54	SUMOYLATION OF SUMOYLATION PROTEINS%REACTOME%R-HSA-4085377.3	SUMOylation of SUMOylation proteins	31/32	0	97	0.64	Up
55	GLUCAGON-LIKE PEPTIDE-1 (GLP1) REGULATES INSULIN SECRETION%REACTOME DATABASE ID RELEASE 71%381676	Glucagon-like Peptide-1 (GLP1) regulates insulin s ...	42/42	0	98.5	-1.68	Down
56	CGMP EFFECTS%REACTOME%R-HSA-418457.1	cGMP effects	15/15	0	99.5	-2.24	Down
57	PHASE 0 - RAPID DEPOLARISATION%REACTOME DATABASE ID RELEASE 71%5576892	Phase 0 - rapid depolarisation	38/44	0	100.5	-1.85	Down
58	LONG-TERM POTENTIATION%REACTOME DATABASE ID RELEASE 71%9620244	Long-term potentiation	21/22	0	104	-1.92	Down
59	TRANSPORT OF RIBONUCLEOPROTEINS INTO THE HOST NUCLEUS%REACTOME%R-HSA-168271.3	Transport of Ribonucleoproteins into the Host Nucl ...	28/29	0	104	0.66	Up
60	METALLOTHIONEINS BIND METALS%REACTOME%R-HSA-5661231.2	Metallothioneins bind metals	44146	0	104.5	-3.14	Down
61	ACTIVATION OF ATR IN RESPONSE TO REPLICATION STRESS%REACTOME DATABASE ID RELEASE 71%176187	Activation of ATR in response to replication stres ...	37/37	0	107	1.03	Up
62	FORMATION OF THE ACTIVE COFACTOR, UDP-GLUCURONATE%REACTOME%R-HSA-173599.1	Formation of the active cofactor, UDP-glucuronate	43893	0	108	-1.74	Down
63	G BETA:GAMMA SIGNALLING THROUGH BTK%REACTOME DATABASE ID RELEASE 71%8964315	G beta:gamma signalling through BTK	18/18	0	109.5	-1.59	Down
64	TRNA PROCESSING IN THE NUCLEUS%REACTOME DATABASE ID RELEASE 71%6784531	tRNA processing in the nucleus	52/55	0	111	0.68	Up
65	BIOLOGICAL OXIDATIONS%REACTOME DATABASE ID RELEASE 71%211859	Biological oxidations	193/227	0	111.5	-1.81	Down
66	MUSCLE CONTRACTION%REACTOME DATABASE ID RELEASE 71%397014	Muscle contraction	184/205	0	113	-1.62	Down
67	G BETA:GAMMA SIGNALLING THROUGH CDC42%REACTOME%R-HSA-8964616.1	G beta:gamma signalling through CDC42	20/20	0	116.5	-1.39	Down
68	G ALPHA (S) SIGNALLING EVENTS%REACTOME%R-HSA-418555.7	G alpha (s) signalling events	136/580	0	117.5	-1.66	Down
69	ASSEMBLY AND CELL SURFACE PRESENTATION OF NMDA RECEPTORS%REACTOME%R-HSA-9609736.2	Assembly and cell surface presentation of NMDA rec ...	24/24	0	122	-1.66	Down
70	P2Y RECEPTORS%REACTOME DATABASE ID RELEASE 71%417957	P2Y receptors	44177	0	123	-2.07	Down
71	ADP SIGNALLING THROUGH P2Y PURINOCEPTOR 12%REACTOME%R-HSA-392170.2	ADP signalling through P2Y purinoceptor 12	21/22	0	123.5	-1.71	Down
72	RNA POLYMERASE I TRANSCRIPTION INITIATION%REACTOME%R-HSA-73762.3	RNA Polymerase I Transcription Initiation	46/48	0	124	0.65	Up
73	TRNA MODIFICATION IN THE NUCLEUS AND CYTOSOL%REACTOME%R-HSA-6782315.5	tRNA modification in the nucleus and cytosol	37/42	0	124.5	0.82	Up
74	NUCLEOBASE BIOSYNTHESIS%REACTOME DATABASE ID RELEASE 71%8956320	Nucleobase biosynthesis	15/15	0	128	0.99	Up
75	RNA POLYMERASE I TRANSCRIPTION TERMINATION%REACTOME DATABASE ID RELEASE 71%73863	RNA Polymerase I Transcription Termination	30/32	0	129	0.69	Up
76	ADRENOCEPTORS%REACTOME DATABASE ID RELEASE 71%390696	Adrenoceptors	44083	0	132	-2	Down
77	PHASE II - CONJUGATION OF COMPOUNDS%REACTOME%R-HSA-156580.2	Phase II - Conjugation of compounds	94/115	0	133.5	-2.03	Down
78	NUCLEOTIDE-LIKE (PURINERGIC) RECEPTORS%REACTOME%R-HSA-418038.1	Nucleotide-like (purinergic) receptors	16/16	0	135	-1.88	Down
79	INTERACTION BETWEEN L1 AND ANKYRINS%REACTOME%R-HSA-445095.1	Interaction between L1 and Ankyrins	27/29	0	138.5	-2.31	Down
80	G-PROTEIN ACTIVATION%REACTOME%R-HSA-202040.1	G-protein activation	24/28	0	139	-1.62	Down
81	THROMBIN SIGNALLING THROUGH PROTEINASE ACTIVATED RECEPTORS (PARS)%REACTOME%R-HSA-456926.1	Thrombin signalling through proteinase activated r ...	31/31	0	139.5	-1.29	Down
82	OPIOID SIGNALLING%REACTOME%R-HSA-111885.1	Opioid Signalling	83/90	0	140.5	-1.3	Down
83	REVERSIBLE HYDRATION OF CARBON DIOXIDE%REACTOME%R-HSA-1475029.1	Reversible hydration of carbon dioxide	44147	0	141.5	-5.09	Down
84	GLUTAMATE BINDING, ACTIVATION OF AMPA RECEPTORS AND SYNAPTIC PLASTICITY%REACTOME%R-HSA-399721.2	Glutamate binding, activation of AMPA receptors an ...	24/27	0	142	-1.69	Down
85	TRAFFICKING OF AMPA RECEPTORS%REACTOME%R-HSA-399719.1	Trafficking of AMPA receptors	24/27	0	143	-1.69	Down
86	INTERACTIONS OF VPR WITH HOST CELLULAR PROTEINS%REACTOME%R-HSA-176033.2	Interactions of Vpr with host cellular proteins	33/34	0	144	0.69	Up
87	PRESYNAPTIC FUNCTION OF KAINATE RECEPTORS%REACTOME%R-HSA-500657.1	Presynaptic function of Kainate receptors	21/21	0	144	-1.64	Down
88	GABA B RECEPTOR ACTIVATION%REACTOME%R-HSA-977444.1	GABA B receptor activation	38/39	0	146.5	-1.46	Down
89	ACTIVATION OF GABAB RECEPTORS%REACTOME DATABASE ID RELEASE 71%991365	Activation of GABAB receptors	38/39	0	147.5	-1.46	Down
90	ACTIVATION OF THE PHOTOTRANSDUCTION CASCADE%REACTOME DATABASE ID RELEASE 71%2485179	Activation of the phototransduction cascade	44054	0	149.5	-2.12	Down
91	NEGATIVE REGULATION OF NMDA RECEPTOR-MEDIATED NEURONAL TRANSMISSION%REACTOME DATABASE ID RELEASE 71%9617324	Negative regulation of NMDA receptor-mediated neur ...	20/21	0	150	-1.68	Down
92	TFAP2A ACTS AS A TRANSCRIPTIONAL REPRESSOR DURING RETINOIC ACID INDUCED CELL DIFFERENTIATION%REACTOME%R-HSA-8869496.2	TFAP2A acts as a transcriptional repressor during ...	43956	0	150	1.61	Up
93	SUMOYLATION OF DNA DAMAGE RESPONSE AND REPAIR PROTEINS%REACTOME%R-HSA-3108214.2	SUMOylation of DNA damage response and repair prot ...	68/72	0	150	0.7	Up
94	NUCLEAR ENVELOPE BREAKDOWN%REACTOME%R-HSA-2980766.2	Nuclear Envelope Breakdown	46/47	0	155	0.74	Up
95	GABA RECEPTOR ACTIVATION%REACTOME%R-HSA-977443.3	GABA receptor activation	52/56	0	155.5	-1.55	Down
96	PI3K EVENTS IN ERBB2 SIGNALING%REACTOME%R-HSA-1963642.3	PI3K events in ERBB2 signaling	13/13	0	155.5	-1.3	Down
97	RNA POLYMERASE III TRANSCRIPTION INITIATION%REACTOME%R-HSA-76046.2	RNA Polymerase III Transcription Initiation	36/37	0	157.5	0.55	Up
98	UNWINDING OF DNA%REACTOME DATABASE ID RELEASE 71%176974	Unwinding of DNA	44177	0	159	1.16	Up
99	CA-DEPENDENT EVENTS%REACTOME%R-HSA-111996.1	Ca-dependent events	34/36	0	160.5	-1.3	Down
100	RECEPTOR-TYPE TYROSINE-PROTEIN PHOSPHATASES%REACTOME DATABASE ID RELEASE 71%388844	Receptor-type tyrosine-protein phosphatases	18/19	0	161	-1.87	Down
101	RNA POLYMERASE III TRANSCRIPTION INITIATION FROM TYPE 1 PROMOTER%REACTOME%R-HSA-76061.2	RNA Polymerase III Transcription Initiation From T ...	28/29	0	168.5	0.59	Up
102	G BETA:GAMMA SIGNALLING THROUGH PI3KGAMMA%REACTOME DATABASE ID RELEASE 71%392451	G beta:gamma signalling through PI3Kgamma	25/25	0	170	-1.37	Down
103	TRANSPORT OF MATURE MRNA DERIVED FROM AN INTRON-CONTAINING TRANSCRIPT%REACTOME%R-HSA-159236.3	Transport of Mature mRNA derived from an Intron-Co ...	66/74	0	171	0.62	Up
104	CYCLIN A B1 B2 ASSOCIATED EVENTS DURING G2 M TRANSITION%REACTOME%R-HSA-69273.6	Cyclin A B1 B2 associated events during G2 M trans ...	25/25	0	171	1.09	Up
105	ACTIVATION OF NMDA RECEPTORS AND POSTSYNAPTIC EVENTS%REACTOME DATABASE ID RELEASE 71%442755	Activation of NMDA receptors and postsynaptic even ...	68/70	0	171	-1.43	Down
106	ERBB2 ACTIVATES PTK6 SIGNALING%REACTOME%R-HSA-8847993.1	ERBB2 Activates PTK6 Signaling	44146	0	171.5	-1.46	Down
107	TRANSPORT OF MATURE TRANSCRIPT TO CYTOPLASM%REACTOME DATABASE ID RELEASE 71%72202	Transport of Mature Transcript to Cytoplasm	74/83	0	172	0.6	Up
108	CARNITINE METABOLISM%REACTOME%R-HSA-200425.5	Carnitine metabolism	44177	0	180	-1.31	Down
109	SUMOYLATION OF CHROMATIN ORGANIZATION PROTEINS%REACTOME DATABASE ID RELEASE 71%4551638	SUMOylation of chromatin organization proteins	58/66	0	182.5	0.78	Up
110	PTK6 REGULATES CELL CYCLE%REACTOME DATABASE ID RELEASE 71%8849470	PTK6 Regulates Cell Cycle	43988	0	183	1.42	Up
111	G2 PHASE%REACTOME%R-HSA-68911.3	G2 Phase	43956	0	185.5	1.23	Up
112	CAM PATHWAY%REACTOME DATABASE ID RELEASE 71%111997	CaM pathway	32/34	0	186	-1.35	Down
113	RNA POLYMERASE III ABORTIVE AND RETRACTIVE INITIATION%REACTOME DATABASE ID RELEASE 71%749476	RNA Polymerase III Abortive And Retractive Initiat ...	41/42	0	186	0.57	Up
114	PURINE RIBONUCLEOSIDE MONOPHOSPHATE BIOSYNTHESIS%REACTOME%R-HSA-73817.4	Purine ribonucleoside monophosphate biosynthesis	44177	0	187	1	Up
115	RNA POLYMERASE III TRANSCRIPTION%REACTOME%R-HSA-74158.2	RNA Polymerase III Transcription	41/42	0	187	0.57	Up
116	CALMODULIN INDUCED EVENTS%REACTOME%R-HSA-111933.1	Calmodulin induced events	32/34	0	187	-1.35	Down
117	PEPTIDE HORMONE METABOLISM%REACTOME%R-HSA-2980736.2	Peptide hormone metabolism	76/87	0	189	-2.17	Down
118	FOLDING OF ACTIN BY CCT TRIC%REACTOME DATABASE ID RELEASE 71%390450	Folding of actin by CCT TriC	44114	0	190	0.85	Up
119	METABOLISM OF RNA%REACTOME%R-HSA-8953854.4	Metabolism of RNA	616/674	0	191.5	0.62	Up
120	NITRIC OXIDE STIMULATES GUANYLATE CYCLASE%REACTOME DATABASE ID RELEASE 71%392154	Nitric oxide stimulates guanylate cyclase	21/21	0	193.5	-2.11	Down
121	TRAFFICKING OF GLUR2-CONTAINING AMPA RECEPTORS%REACTOME DATABASE ID RELEASE 71%416993	Trafficking of GluR2-containing AMPA receptors	13/13	0	193.5	-2.02	Down
122	TRIGLYCERIDE METABOLISM%REACTOME DATABASE ID RELEASE 71%8979227	Triglyceride metabolism	32/37	0	194	-1.55	Down
123	REGULATION OF HSF1-MEDIATED HEAT SHOCK RESPONSE%REACTOME%R-HSA-3371453.1	Regulation of HSF1-mediated heat shock response	64/68	0	195	0.62	Up
124	INTERACTION BETWEEN PHLDA1 AND AURKA%REACTOME DATABASE ID RELEASE 71%8854521	Interaction between PHLDA1 and AURKA	43863	0	198	1.97	Up
125	TRIGLYCERIDE CATABOLISM%REACTOME%R-HSA-163560.3	Triglyceride catabolism	21/24	0	198.5	-1.6	Down
126	ELEVATION OF CYTOSOLIC CA2+ LEVELS%REACTOME%R-HSA-139853.3	Elevation of cytosolic Ca2+ levels	14/16	0	199	-1.72	Down
127	RNA POLYMERASE III TRANSCRIPTION INITIATION FROM TYPE 2 PROMOTER%REACTOME%R-HSA-76066.2	RNA Polymerase III Transcription Initiation From T ...	27/28	0	201	0.54	Up
128	RNA POLYMERASE III TRANSCRIPTION INITIATION FROM TYPE 3 PROMOTER%REACTOME%R-HSA-76071.2	RNA Polymerase III Transcription Initiation From T ...	28/29	0	201.5	0.55	Up
129	G-PROTEIN BETA:GAMMA SIGNALLING%REACTOME%R-HSA-397795.3	G-protein beta:gamma signalling	32/32	0	204	-1.26	Down
130	GPCR DOWNSTREAM SIGNALLING%REACTOME DATABASE ID RELEASE 71%388396	GPCR downstream signalling	623/1154	0	204.5	-1.54	Down
131	ACTIVATION OF THE PRE-REPLICATIVE COMPLEX%REACTOME%R-HSA-68962.3	Activation of the pre-replicative complex	33/33	0	205	1	Up
132	MRNA DECAY BY 3' TO 5' EXORIBONUCLEASE%REACTOME%R-HSA-429958.2	mRNA decay by 3' to 5' exoribonuclease	14/16	0	206	0.76	Up
133	G BETA:GAMMA SIGNALLING THROUGH PLC BETA%REACTOME%R-HSA-418217.3	G beta:gamma signalling through PLC beta	20/20	0	206	-1.47	Down
134	INTRACELLULAR OXYGEN TRANSPORT%REACTOME DATABASE ID RELEASE 71%8981607	Intracellular oxygen transport	43893	0	208	-2.91	Down
135	CYTOSOLIC TRNA AMINOACYLATION%REACTOME%R-HSA-379716.1	Cytosolic tRNA aminoacylation	22/24	0	209	0.77	Up
136	TRANSCRIPTIONAL REGULATION BY VENTX%REACTOME%R-HSA-8853884.1	Transcriptional Regulation by VENTX	34/38	0	209.5	0.9	Up
137	KSRP (KHSRP) BINDS AND DESTABILIZES MRNA%REACTOME%R-HSA-450604.2	KSRP (KHSRP) binds and destabilizes mRNA	15/17	0	213.5	0.76	Up
138	POTASSIUM CHANNELS%REACTOME DATABASE ID RELEASE 71%1296071	Potassium Channels	91/99	0	215.5	-1.76	Down
139	INHIBITION OF VOLTAGE GATED CA2+ CHANNELS VIA GBETA GAMMA SUBUNITS%REACTOME DATABASE ID RELEASE 71%997272	Inhibition of voltage gated Ca2+ channels via Gbet ...	25/25	0	216.5	-1.4	Down
140	G PROTEIN GATED POTASSIUM CHANNELS%REACTOME%R-HSA-1296059.1	G protein gated Potassium channels	25/25	0	218	-1.4	Down
141	ACTIVATION OF G PROTEIN GATED POTASSIUM CHANNELS%REACTOME DATABASE ID RELEASE 71%1296041	Activation of G protein gated Potassium channels	25/25	0	219	-1.4	Down
142	FOXO-MEDIATED TRANSCRIPTION OF OXIDATIVE STRESS, METABOLIC AND NEURONAL GENES%REACTOME%R-HSA-9615017.1	FOXO-mediated transcription of oxidative stress, m ...	28/31	0	219.5	-1.48	Down
143	IONOTROPIC ACTIVITY OF KAINATE RECEPTORS%REACTOME DATABASE ID RELEASE 71%451306	Ionotropic activity of kainate receptors	44084	0	220	-1.87	Down
144	ACTIVATION OF CA-PERMEABLE KAINATE RECEPTOR%REACTOME DATABASE ID RELEASE 71%451308	Activation of Ca-permeable Kainate Receptor	44084	0	221.5	-1.87	Down
145	TP53 REGULATES TRANSCRIPTION OF DNA REPAIR GENES%REACTOME DATABASE ID RELEASE 71%6796648	TP53 Regulates Transcription of DNA Repair Genes	55/67	0	221.5	0.56	Up
146	CA2+ PATHWAY%REACTOME DATABASE ID RELEASE 71%4086398	Ca2+ pathway	54/59	0	223.5	-1.55	Down
147	POLO-LIKE KINASE MEDIATED EVENTS%REACTOME DATABASE ID RELEASE 71%156711	Polo-like kinase mediated events	15/16	0	224.5	1.21	Up
148	FOXO-MEDIATED TRANSCRIPTION%REACTOME%R-HSA-9614085.2	FOXO-mediated transcription	61/67	0	229	-1.34	Down
149	BUTYRATE RESPONSE FACTOR 1 (BRF1) BINDS AND DESTABILIZES MRNA%REACTOME DATABASE ID RELEASE 71%450385	Butyrate Response Factor 1 (BRF1) binds and destab ...	16/17	0	229.5	0.7	Up
150	PROCESSING OF CAPPED INTRON-CONTAINING PRE-MRNA%REACTOME%R-HSA-72203.3	Processing of Capped Intron-Containing Pre-mRNA	225/241	0	230.5	0.52	Up
151	BIOGENIC AMINES ARE OXIDATIVELY DEAMINATED TO ALDEHYDES BY MAOA AND MAOB%REACTOME%R-HSA-141333.2	Biogenic amines are oxidatively deaminated to alde ...	43863	0	231	-2.46	Down
152	FANCONI ANEMIA PATHWAY%REACTOME%R-HSA-6783310.2	Fanconi Anemia Pathway	34/40	0	231	0.73	Up
153	RNA POLYMERASE III CHAIN ELONGATION%REACTOME%R-HSA-73780.2	RNA Polymerase III Chain Elongation	18/19	0	231.5	0.64	Up
154	GRB2 EVENTS IN ERBB2 SIGNALING%REACTOME%R-HSA-1963640.3	GRB2 events in ERBB2 signaling	13/13	0	231.5	-1.31	Down
155	PROSTACYCLIN SIGNALLING THROUGH PROSTACYCLIN RECEPTOR%REACTOME DATABASE ID RELEASE 71%392851	Prostacyclin signalling through prostacyclin recep ...	19/19	0	235	-1.57	Down
156	PROCESSING OF CAPPED INTRONLESS PRE-MRNA%REACTOME%R-HSA-75067.2	Processing of Capped Intronless Pre-mRNA	27/28	0	242	0.6	Up
157	G-PROTEIN MEDIATED EVENTS%REACTOME DATABASE ID RELEASE 71%112040	G-protein mediated events	49/53	0	242	-1.31	Down
158	TRP CHANNELS%REACTOME%R-HSA-3295583.1	TRP channels	23/25	0	242.5	-1.53	Down
159	DNA STRAND ELONGATION%REACTOME DATABASE ID RELEASE 71%69190	DNA strand elongation	32/32	0	243	1.03	Up
160	ORGANIC ANION TRANSPORTERS%REACTOME DATABASE ID RELEASE 71%428643	Organic anion transporters	44084	0	246	-2.32	Down
161	G ALPHA (I) SIGNALLING EVENTS%REACTOME%R-HSA-418594.5	G alpha (i) signalling events	338/407	0	249	-1.74	Down
162	CONDENSATION OF PROMETAPHASE CHROMOSOMES%REACTOME DATABASE ID RELEASE 71%2514853	Condensation of Prometaphase Chromosomes	44146	0	249.5	0.93	Up
163	G0 AND EARLY G1%REACTOME%R-HSA-1538133.3	G0 and Early G1	27/27	0	250	1.2	Up
164	LEWIS BLOOD GROUP BIOSYNTHESIS%REACTOME DATABASE ID RELEASE 71%9037629	Lewis blood group biosynthesis	18/18	0	253.5	-2.05	Down
165	TOXICITY OF BOTULINUM TOXIN TYPE B (BONT B)%REACTOME DATABASE ID RELEASE 71%5250958	Toxicity of botulinum toxin type B (BoNT B)	43893	0	255	-1.28	Down
166	SIGNALING BY GPCR%REACTOME%R-HSA-372790.4	Signaling by GPCR	674/1226	0	257	-1.53	Down
167	SYNTHESIS, SECRETION, AND DEACYLATION OF GHRELIN%REACTOME DATABASE ID RELEASE 71%422085	Synthesis, secretion, and deacylation of Ghrelin	16/18	0	258	-2.44	Down
168	TRISTETRAPROLIN (TTP, ZFP36) BINDS AND DESTABILIZES MRNA%REACTOME%R-HSA-450513.2	Tristetraprolin (TTP, ZFP36) binds and destabilize ...	16/17	0	258	0.68	Up
169	DAG AND IP3 SIGNALING%REACTOME DATABASE ID RELEASE 71%1489509	DAG and IP3 signaling	38/40	0	258.5	-1.28	Down
170	EXPRESSION AND PROCESSING OF NEUROTROPHINS%REACTOME%R-HSA-9036866.2	Expression and Processing of Neurotrophins	43925	0	260	-1.43	Down
171	PERK REGULATES GENE EXPRESSION%REACTOME%R-HSA-381042.1	PERK regulates gene expression	29/32	0	261	0.81	Up
172	PHASE 1 - INACTIVATION OF FAST NA+ CHANNELS%REACTOME DATABASE ID RELEASE 71%5576894	Phase 1 - inactivation of fast Na+ channels	44019	0	262	-1.43	Down
173	NGF PROCESSING%REACTOME DATABASE ID RELEASE 71%167060	NGF processing	43925	0	262	-1.43	Down
174	S PHASE%REACTOME DATABASE ID RELEASE 71%69242	S Phase	155/163	0	262.5	0.79	Up
175	DEADENYLATION-DEPENDENT MRNA DECAY%REACTOME DATABASE ID RELEASE 71%429914	Deadenylation-dependent mRNA decay	49/56	0	263.5	0.56	Up
176	HOMOLOGOUS DNA PAIRING AND STRAND EXCHANGE%REACTOME%R-HSA-5693579.1	Homologous DNA Pairing and Strand Exchange	40/42	0	264.5	0.88	Up
177	CELL CYCLE%REACTOME DATABASE ID RELEASE 71%1640170	Cell Cycle	570/621	0	267	0.81	Up
178	DNA REPAIR%REACTOME%R-HSA-73894.3	DNA Repair	297/331	0	267	0.66	Up
179	ASSOCIATION OF TRIC CCT WITH TARGET PROTEINS DURING BIOSYNTHESIS%REACTOME DATABASE ID RELEASE 71%390471	Association of TriC CCT with target proteins durin ...	37/38	0	267.5	0.71	Up
180	GLYCOLYSIS%REACTOME DATABASE ID RELEASE 71%70171	Glycolysis	66/67	0	270	0.71	Up
181	POST NMDA RECEPTOR ACTIVATION EVENTS%REACTOME%R-HSA-438064.3	Post NMDA receptor activation events	56/58	0	270	-1.38	Down
182	G ALPHA (Q) SIGNALLING EVENTS%REACTOME%R-HSA-416476.6	G alpha (q) signalling events	188/213	0	272.5	-1.42	Down
183	HDR THROUGH HOMOLOGOUS RECOMBINATION (HRR)%REACTOME DATABASE ID RELEASE 71%5685942	HDR through Homologous Recombination (HRR)	62/68	0	273	0.86	Up
184	RESOLUTION OF ABASIC SITES (AP SITES)%REACTOME%R-HSA-73933.1	Resolution of Abasic Sites (AP sites)	36/36	0	273	0.74	Up
185	RRNA PROCESSING IN THE NUCLEUS AND CYTOSOL%REACTOME%R-HSA-8868773.3	rRNA processing in the nucleus and cytosol	179/196	0	273	0.75	Up
186	RNA POLYMERASE III TRANSCRIPTION TERMINATION%REACTOME DATABASE ID RELEASE 71%73980	RNA Polymerase III Transcription Termination	23/24	0	273.5	0.66	Up
187	PI3K EVENTS IN ERBB4 SIGNALING%REACTOME DATABASE ID RELEASE 71%1250342	PI3K events in ERBB4 signaling	44083	0	274	-1.46	Down
188	PHOSPHORYLATION OF THE APC C%REACTOME%R-HSA-176412.3	Phosphorylation of the APC C	18/19	0	275	0.91	Up
189	MITOTIC G2-G2 M PHASES%REACTOME%R-HSA-453274.2	Mitotic G2-G2 M phases	175/186	0	275	0.76	Up
190	RRNA PROCESSING%REACTOME DATABASE ID RELEASE 71%72312	rRNA processing	185/206	0	276	0.74	Up
191	CELL CYCLE CHECKPOINTS%REACTOME%R-HSA-69620.2	Cell Cycle Checkpoints	263/291	0	279	0.8	Up
192	NEUROTRANSMITTER RELEASE CYCLE%REACTOME%R-HSA-112310.5	Neurotransmitter release cycle	46/50	0	280.5	-1.83	Down
193	PLC BETA MEDIATED EVENTS%REACTOME DATABASE ID RELEASE 71%112043	PLC beta mediated events	48/52	0	281.5	-1.3	Down
194	CELL CYCLE, MITOTIC%REACTOME DATABASE ID RELEASE 71%69278	Cell Cycle, Mitotic	472/516	0	281.5	0.84	Up
195	INACTIVATION OF APC C VIA DIRECT INHIBITION OF THE APC C COMPLEX%REACTOME%R-HSA-141430.2	Inactivation of APC C via direct inhibition of the ...	19/20	0	282	0.86	Up
196	INHIBITION OF THE PROTEOLYTIC ACTIVITY OF APC C REQUIRED FOR THE ONSET OF ANAPHASE BY MITOTIC SPINDLE CHECKPOINT COMPONENTS%REACTOME DATABASE ID RELEASE 71%141405	Inhibition of the proteolytic activity of APC C re ...	19/20	0	283	0.86	Up
197	E2F MEDIATED REGULATION OF DNA REPLICATION%REACTOME%R-HSA-113510.3	E2F mediated regulation of DNA replication	22/22	0	283.5	0.98	Up
198	SYNTHESIS OF BILE ACIDS AND BILE SALTS VIA 27-HYDROXYCHOLESTEROL%REACTOME%R-HSA-193807.1	Synthesis of bile acids and bile salts via 27-hydr ...	14/15	0	283.5	-1.52	Down
199	ACTIVATION OF NA-PERMEABLE KAINATE RECEPTORS%REACTOME%R-HSA-451307.2	Activation of Na-permeable kainate receptors	43863	0	285.5	-2.26	Down
200	TP53 REGULATES TRANSCRIPTION OF CELL CYCLE GENES%REACTOME%R-HSA-6791312.3	TP53 Regulates Transcription of Cell Cycle Genes	45/49	0	286	0.93	Up
201	ATF4 ACTIVATES GENES IN RESPONSE TO ENDOPLASMIC RETICULUM STRESS%REACTOME DATABASE ID RELEASE 71%380994	ATF4 activates genes in response to endoplasmic re ...	24/27	0	287	0.83	Up
202	INOSITOL PHOSPHATE METABOLISM%REACTOME%R-HSA-1483249.3	Inositol phosphate metabolism	46/48	0	287.5	-1.01	Down
203	REGULATION OF TP53 ACTIVITY THROUGH PHOSPHORYLATION%REACTOME DATABASE ID RELEASE 71%6804756	Regulation of TP53 Activity through Phosphorylatio ...	88/93	0	288	0.72	Up
204	MTF1 ACTIVATES GENE EXPRESSION%REACTOME%R-HSA-5660489.1	MTF1 activates gene expression	43893	0	290.5	-1.39	Down
205	E2F-ENABLED INHIBITION OF PRE-REPLICATION COMPLEX FORMATION%REACTOME DATABASE ID RELEASE 71%113507	E2F-enabled inhibition of pre-replication complex ...	44083	0	291	1	Up
206	REGULATION OF GENE EXPRESSION BY HYPOXIA-INDUCIBLE FACTOR%REACTOME%R-HSA-1234158.2	Regulation of gene expression by Hypoxia-inducible ...	44085	0	292.5	-1.33	Down
207	EXTENSION OF TELOMERES%REACTOME%R-HSA-180786.1	Extension of Telomeres	29/30	0	292.5	0.92	Up
208	GLOBAL GENOME NUCLEOTIDE EXCISION REPAIR (GG-NER)%REACTOME%R-HSA-5696399.1	Global Genome Nucleotide Excision Repair (GG-NER)	83/85	0	294	0.56	Up
209	G2 M DNA REPLICATION CHECKPOINT%REACTOME DATABASE ID RELEASE 71%69478	G2 M DNA replication checkpoint	43956	0	294.5	1.28	Up
210	DIGESTION%REACTOME DATABASE ID RELEASE 71%8935690	Digestion	16/23	0	294.5	-3.75	Down
211	G ALPHA (Z) SIGNALLING EVENTS%REACTOME DATABASE ID RELEASE 71%418597	G alpha (z) signalling events	46/48	0	295.5	-1.42	Down
212	EVASION OF OXIDATIVE STRESS INDUCED SENESCENCE DUE TO DEFECTIVE P16INK4A BINDING TO CDK4%REACTOME DATABASE ID RELEASE 71%9632697	Evasion of Oxidative Stress Induced Senescence Due ...	43863	0	297	1.7	Up
213	AMINE OXIDASE REACTIONS%REACTOME%R-HSA-140179.1	Amine Oxidase reactions	43893	0	297	-1.88	Down
214	PRE-MRNA SPLICING%REACTOME%R-HSA-72163.2	pre-mRNA splicing	170/181	0	297.5	0.5	Up
215	G2 M TRANSITION%REACTOME%R-HSA-69275.5	G2 M Transition	173/184	0	298	0.75	Up
216	SIGNALING BY RETINOIC ACID%REACTOME DATABASE ID RELEASE 71%5362517	Signaling by Retinoic Acid	43/45	0	298	-1.77	Down
217	SYNTHESIS OF BILE ACIDS AND BILE SALTS VIA 7ALPHA-HYDROXYCHOLESTEROL%REACTOME DATABASE ID RELEASE 71%193368	Synthesis of bile acids and bile salts via 7alpha- ...	22/23	0	298.5	-1.47	Down
218	MUSCARINIC ACETYLCHOLINE RECEPTORS%REACTOME DATABASE ID RELEASE 71%390648	Muscarinic acetylcholine receptors	43956	0	299.5	-2.5	Down
219	MAJOR PATHWAY OF RRNA PROCESSING IN THE NUCLEOLUS AND CYTOSOL%REACTOME%R-HSA-6791226.3	Major pathway of rRNA processing in the nucleolus ...	171/186	0	300	0.74	Up
220	NUCLEOTIDE EXCISION REPAIR%REACTOME DATABASE ID RELEASE 71%5696398	Nucleotide Excision Repair	107/111	0	300	0.53	Up
221	PRESYNAPTIC PHASE OF HOMOLOGOUS DNA PAIRING AND STRAND EXCHANGE%REACTOME%R-HSA-5693616.1	Presynaptic phase of homologous DNA pairing and st ...	37/39	0	300.5	0.87	Up
222	PHOSPHORYLATION OF EMI1%REACTOME DATABASE ID RELEASE 71%176417	Phosphorylation of Emi1	43988	0	300.5	1.14	Up
223	EVASION OF ONCOGENE INDUCED SENESCENCE DUE TO DEFECTIVE P16INK4A BINDING TO CDK4%REACTOME%R-HSA-9630791.2	Evasion of Oncogene Induced Senescence Due to Defe ...	43863	0	303.5	1.7	Up
224	ACETYLCHOLINE NEUROTRANSMITTER RELEASE CYCLE%REACTOME%R-HSA-264642.2	Acetylcholine Neurotransmitter Release Cycle	15/16	0	305.5	-2.15	Down
225	CREB1 PHOSPHORYLATION THROUGH NMDA RECEPTOR-MEDIATED ACTIVATION OF RAS SIGNALING%REACTOME DATABASE ID RELEASE 71%442742	CREB1 phosphorylation through NMDA receptor-mediat ...	26/27	0	307	-1.31	Down
226	AMINE LIGAND-BINDING RECEPTORS%REACTOME DATABASE ID RELEASE 71%375280	Amine ligand-binding receptors	31/43	0	307.5	-1.93	Down
227	RESPONSE OF EIF2AK1 (HRI) TO HEME DEFICIENCY%REACTOME%R-HSA-9648895.1	Response of EIF2AK1 (HRI) to heme deficiency	14/15	0	308	1.19	Up
228	U12 DEPENDENT SPLICING%REACTOME%R-HSA-72165.1	U12 Dependent Splicing	49/52	0	308.5	0.54	Up
229	PHASE I - FUNCTIONALIZATION OF COMPOUNDS%REACTOME%R-HSA-211945.5	Phase I - Functionalization of compounds	92/105	0	309	-1.63	Down
230	TRNA AMINOACYLATION%REACTOME%R-HSA-379724.1	tRNA Aminoacylation	39/42	0	309	0.66	Up
231	DISEASES OF CELLULAR SENESCENCE%REACTOME DATABASE ID RELEASE 71%9630747	Diseases of Cellular Senescence	43893	0	311	1.36	Up
232	DEFECTIVE AVP DOES NOT BIND AVPR1A,B AND CAUSES NEUROHYPOPHYSEAL DIABETES INSIPIDUS (NDI)%REACTOME%R-HSA-5619099.3	Defective AVP does not bind AVPR1A,B and causes ne ...	43864	0	311.5	-2.04	Down
233	SYNTHESIS OF KETONE BODIES%REACTOME%R-HSA-77111.5	Synthesis of Ketone Bodies	44051	0	312	-1.65	Down
234	EVASION OF OXIDATIVE STRESS INDUCED SENESCENCE DUE TO P16INK4A DEFECTS%REACTOME DATABASE ID RELEASE 71%9632693	Evasion of Oxidative Stress Induced Senescence Due ...	43893	0	313	1.36	Up
235	MRNA SPLICING%REACTOME%R-HSA-72172.3	mRNA Splicing	178/189	0	313.5	0.49	Up
236	EVASION OF ONCOGENE INDUCED SENESCENCE DUE TO DEFECTIVE P16INK4A BINDING TO CDK4 AND CDK6%REACTOME%R-HSA-9630794.2	Evasion of Oncogene Induced Senescence Due to Defe ...	43893	0	314.5	1.36	Up
237	EVASION OF ONCOGENE INDUCED SENESCENCE DUE TO P16INK4A DEFECTS%REACTOME DATABASE ID RELEASE 71%9630750	Evasion of Oncogene Induced Senescence Due to p16I ...	43893	0	316	1.36	Up
238	BLOOD GROUP SYSTEMS BIOSYNTHESIS%REACTOME%R-HSA-9033658.2	Blood group systems biosynthesis	22/22	0	316	-1.99	Down
239	MRNA CAPPING%REACTOME DATABASE ID RELEASE 71%72086	mRNA Capping	29/30	0	318.5	0.47	Up
240	CLASS A 1 (RHODOPSIN-LIKE RECEPTORS)%REACTOME DATABASE ID RELEASE 71%373076	Class A 1 (Rhodopsin-like receptors)	256/335	0	318.5	-1.86	Down
241	EVASION OF OXIDATIVE STRESS INDUCED SENESCENCE DUE TO DEFECTIVE P16INK4A BINDING TO CDK4 AND CDK6%REACTOME DATABASE ID RELEASE 71%9632700	Evasion of Oxidative Stress Induced Senescence Due ...	43893	0	319.5	1.36	Up
242	MITOTIC SPINDLE CHECKPOINT%REACTOME%R-HSA-69618.2	Mitotic Spindle Checkpoint	98/108	0	321.5	0.89	Up
243	PROSTANOID LIGAND RECEPTORS%REACTOME%R-HSA-391908.1	Prostanoid ligand receptors	44083	0	322.5	-1.94	Down
244	GPCR LIGAND BINDING%REACTOME%R-HSA-500792.3	GPCR ligand binding	356/468	0	322.5	-1.81	Down
245	PROTEIN-PROTEIN INTERACTIONS AT SYNAPSES%REACTOME DATABASE ID RELEASE 71%6794362	Protein-protein interactions at synapses	82/87	0	323	-1.81	Down
246	SLBP DEPENDENT PROCESSING OF REPLICATION-DEPENDENT HISTONE PRE-MRNAS%REACTOME%R-HSA-77588.2	SLBP Dependent Processing of Replication-Dependent ...	44146	0	323.5	0.78	Up
247	RESOLUTION OF D-LOOP STRUCTURES%REACTOME%R-HSA-5693537.1	Resolution of D-Loop Structures	30/35	0	323.5	0.92	Up
248	GAP-FILLING DNA REPAIR SYNTHESIS AND LIGATION IN TC-NER%REACTOME DATABASE ID RELEASE 71%6782210	Gap-filling DNA repair synthesis and ligation in T ...	62/65	0	326	0.59	Up
249	RNA POLYMERASE II TRANSCRIPTION TERMINATION%REACTOME%R-HSA-73856.4	RNA Polymerase II Transcription Termination	62/68	0	327	0.58	Up
250	TACHYKININ RECEPTORS BIND TACHYKININS%REACTOME%R-HSA-380095.2	Tachykinin receptors bind tachykinins	43926	0	327.5	-2.25	Down
251	SHC1 EVENTS IN ERBB4 SIGNALING%REACTOME DATABASE ID RELEASE 71%1250347	SHC1 events in ERBB4 signaling	44146	0	328	-1.45	Down
252	NUCLEAR SIGNALING BY ERBB4%REACTOME DATABASE ID RELEASE 71%1251985	Nuclear signaling by ERBB4	28/31	0	328.5	-1.51	Down
253	ENDOGENOUS STEROLS%REACTOME%R-HSA-211976.4	Endogenous sterols	23/27	0	329	-1.3	Down
254	PYRIMIDINE BIOSYNTHESIS%REACTOME%R-HSA-500753.2	Pyrimidine biosynthesis	43893	0	329	0.95	Up
255	SUMOYLATION OF DNA METHYLATION PROTEINS%REACTOME DATABASE ID RELEASE 71%4655427	SUMOylation of DNA methylation proteins	14/15	0	330.5	1.12	Up
256	HDR THROUGH MMEJ (ALT-NHEJ)%REACTOME%R-HSA-5685939.1	HDR through MMEJ (alt-NHEJ)	44084	0	330.5	0.7	Up
257	CAM-PDE 1 ACTIVATION%REACTOME%R-HSA-111957.1	Cam-PDE 1 activation	43894	0	331.5	-1.69	Down
258	ESTROGEN BIOSYNTHESIS%REACTOME DATABASE ID RELEASE 71%193144	Estrogen biosynthesis	43988	0	331.5	-2.51	Down
259	M PHASE%REACTOME%R-HSA-68886.3	M Phase	331/374	0	332	0.74	Up
260	POLYMERASE SWITCHING ON THE C-STRAND OF THE TELOMERE%REACTOME DATABASE ID RELEASE 71%174411	Polymerase switching on the C-strand of the telome ...	14/14	0	334.5	0.95	Up
261	ACYL CHAIN REMODELLING OF PE%REACTOME%R-HSA-1482839.2	Acyl chain remodelling of PE	28/29	0	335	-1.38	Down
262	MITOTIC METAPHASE AND ANAPHASE%REACTOME DATABASE ID RELEASE 71%2555396	Mitotic Metaphase and Anaphase	162/179	0	335	0.75	Up
263	SUMOYLATION OF INTRACELLULAR RECEPTORS%REACTOME%R-HSA-4090294.3	SUMOylation of intracellular receptors	24/24	0	335.5	-1.38	Down
264	LEADING STRAND SYNTHESIS%REACTOME%R-HSA-69109.3	Leading Strand Synthesis	14/14	0	335.5	0.95	Up
265	SIALIC ACID METABOLISM%REACTOME%R-HSA-4085001.2	Sialic acid metabolism	32/33	0	336.5	-1.31	Down
266	POLYMERASE SWITCHING%REACTOME%R-HSA-69091.2	Polymerase switching	14/14	0	336.5	0.95	Up
267	CDC6 ASSOCIATION WITH THE ORC:ORIGIN COMPLEX%REACTOME%R-HSA-68689.2	CDC6 association with the ORC:origin complex	44146	0	337	1.04	Up
268	TWIK RELATED POTASSIUM CHANNEL (TREK)%REACTOME DATABASE ID RELEASE 71%1299503	TWIK related potassium channel (TREK)	43864	0	337.5	-2.62	Down
269	MITOTIC ANAPHASE%REACTOME DATABASE ID RELEASE 71%68882	Mitotic Anaphase	161/178	0	338	0.74	Up
270	G2 M CHECKPOINTS%REACTOME%R-HSA-69481.3	G2 M Checkpoints	152/170	0	338	0.74	Up
271	RESOLUTION OF D-LOOP STRUCTURES THROUGH SYNTHESIS-DEPENDENT STRAND ANNEALING (SDSA)%REACTOME%R-HSA-5693554.1	Resolution of D-loop Structures through Synthesis- ...	25/26	0	338.5	0.92	Up
272	CELLULAR RESPONSE TO HEAT STRESS%REACTOME%R-HSA-3371556.1	Cellular response to heat stress	83/88	0	339	0.62	Up
273	KETONE BODY METABOLISM%REACTOME DATABASE ID RELEASE 71%74182	Ketone body metabolism	44114	0	341	-1.39	Down
274	DNA REPLICATION%REACTOME%R-HSA-69306.4	DNA Replication	123/129	0	342	0.8	Up
275	TP53 REGULATES TRANSCRIPTION OF GENES INVOLVED IN G1 CELL CYCLE ARREST%REACTOME DATABASE ID RELEASE 71%6804116	TP53 Regulates Transcription of Genes Involved in ...	14/14	0	343	1.17	Up
276	ETHANOL OXIDATION%REACTOME DATABASE ID RELEASE 71%71384	Ethanol oxidation	44147	0	343	-2.86	Down
277	INOSITOL TRANSPORTERS%REACTOME DATABASE ID RELEASE 71%429593	Inositol transporters	43893	0	347	-2.25	Down
278	LAGGING STRAND SYNTHESIS%REACTOME%R-HSA-69186.2	Lagging Strand Synthesis	20/20	0	347.5	0.93	Up
279	RNA POL II CTD PHOSPHORYLATION AND INTERACTION WITH CE DURING HIV INFECTION%REACTOME%R-HSA-167160.2	RNA Pol II CTD phosphorylation and interaction wit ...	27/28	0	350	0.47	Up
280	VOLTAGE GATED POTASSIUM CHANNELS%REACTOME DATABASE ID RELEASE 71%1296072	Voltage gated Potassium channels	39/43	0	350.5	-1.86	Down
281	RNA POL II CTD PHOSPHORYLATION AND INTERACTION WITH CE%REACTOME%R-HSA-77075.2	RNA Pol II CTD phosphorylation and interaction wit ...	27/28	0	351	0.47	Up
282	MITOTIC PROMETAPHASE%REACTOME%R-HSA-68877.5	Mitotic Prometaphase	170/185	0	351.5	0.79	Up
283	MICRORNA (MIRNA) BIOGENESIS%REACTOME%R-HSA-203927.3	MicroRNA (miRNA) biogenesis	19/24	0	352	0.55	Up
284	SEPARATION OF SISTER CHROMATIDS%REACTOME DATABASE ID RELEASE 71%2467813	Separation of Sister Chromatids	153/170	0	353	0.76	Up
285	EICOSANOID LIGAND-BINDING RECEPTORS%REACTOME%R-HSA-391903.1	Eicosanoid ligand-binding receptors	15/15	0	354.5	-1.97	Down
286	NETRIN-1 SIGNALING%REACTOME%R-HSA-373752.2	Netrin-1 signaling	47/49	0	356	-1.3	Down
287	CYTOSOLIC SULFONATION OF SMALL MOLECULES%REACTOME DATABASE ID RELEASE 71%156584	Cytosolic sulfonation of small molecules	19/24	0	357.5	-2.01	Down
288	TRANSCRIPTION-COUPLED NUCLEOTIDE EXCISION REPAIR (TC-NER)%REACTOME%R-HSA-6781827.1	Transcription-Coupled Nucleotide Excision Repair ( ...	76/79	0	358	0.56	Up
289	SYNTHESIS OF DNA%REACTOME DATABASE ID RELEASE 71%69239	Synthesis of DNA	115/121	0	358	0.77	Up
290	NEGATIVE REGULATION OF THE PI3K AKT NETWORK%REACTOME%R-HSA-199418.3	Negative regulation of the PI3K AKT network	90/96	0	358	-1.09	Down
291	RAS ACTIVATION UPON CA2+ INFLUX THROUGH NMDA RECEPTOR%REACTOME DATABASE ID RELEASE 71%442982	Ras activation upon Ca2+ influx through NMDA recep ...	18/19	0	358.5	-1.56	Down
292	L1CAM INTERACTIONS%REACTOME DATABASE ID RELEASE 71%373760	L1CAM interactions	95/99	0	360.5	-1.66	Down
293	SYNTHESIS OF BILE ACIDS AND BILE SALTS%REACTOME DATABASE ID RELEASE 71%192105	Synthesis of bile acids and bile salts	32/33	0	361.5	-1.35	Down
294	G1 S TRANSITION%REACTOME DATABASE ID RELEASE 71%69206	G1 S Transition	130/133	0	363	0.81	Up
295	SLBP INDEPENDENT PROCESSING OF HISTONE PRE-MRNAS%REACTOME DATABASE ID RELEASE 71%111367	SLBP independent Processing of Histone Pre-mRNAs	44114	0	365.5	0.78	Up
296	HOMOLOGY DIRECTED REPAIR%REACTOME%R-HSA-5693538.2	Homology Directed Repair	122/139	0	365.5	0.78	Up
297	SODIUM CALCIUM EXCHANGERS%REACTOME%R-HSA-425561.1	Sodium Calcium exchangers	44085	0	366	-1.66	Down
298	DIGESTION AND ABSORPTION%REACTOME DATABASE ID RELEASE 71%8963743	Digestion and absorption	20/27	0	366.5	-3.54	Down
299	RESOLUTION OF D-LOOP STRUCTURES THROUGH HOLLIDAY JUNCTION INTERMEDIATES%REACTOME%R-HSA-5693568.1	Resolution of D-loop Structures through Holliday J ...	29/34	0	366.5	0.9	Up
300	APC-CDC20 MEDIATED DEGRADATION OF NEK2A%REACTOME%R-HSA-179409.2	APC-Cdc20 mediated degradation of Nek2A	24/25	0	367	0.87	Up
301	TELOMERE EXTENSION BY TELOMERASE%REACTOME DATABASE ID RELEASE 71%171319	Telomere Extension By Telomerase	43957	0	367	1	Up
302	REGULATION OF GENE EXPRESSION IN ENDOCRINE-COMMITTED (NEUROG3+) PROGENITOR CELLS%REACTOME%R-HSA-210746.1	Regulation of gene expression in endocrine-committ ...	43956	0	367.5	-3.18	Down
303	CASPASE-MEDIATED CLEAVAGE OF CYTOSKELETAL PROTEINS%REACTOME%R-HSA-264870.1	Caspase-mediated cleavage of cytoskeletal proteins	44147	0	368.5	-1.2	Down
304	G ALPHA (12 13) SIGNALLING EVENTS%REACTOME%R-HSA-416482.4	G alpha (12 13) signalling events	78/82	0	369	-1.02	Down
305	GLUCOCORTICOID BIOSYNTHESIS%REACTOME DATABASE ID RELEASE 71%194002	Glucocorticoid biosynthesis	44053	0	370.5	-1.97	Down
306	G1 S-SPECIFIC TRANSCRIPTION%REACTOME%R-HSA-69205.3	G1 S-Specific Transcription	28/28	0	371	1.04	Up
307	GLYCEROPHOSPHOLIPID CATABOLISM%REACTOME%R-HSA-6814848.1	Glycerophospholipid catabolism	44019	0	372.5	-1.69	Down
308	TAT-MEDIATED ELONGATION OF THE HIV-1 TRANSCRIPT%REACTOME DATABASE ID RELEASE 71%167246	Tat-mediated elongation of the HIV-1 transcript	37/48	0	374	0.49	Up
309	ANCHORING OF THE BASAL BODY TO THE PLASMA MEMBRANE%REACTOME%R-HSA-5620912.2	Anchoring of the basal body to the plasma membrane	91/97	0	374.5	0.68	Up
310	HIV TRANSCRIPTION ELONGATION%REACTOME DATABASE ID RELEASE 71%167169	HIV Transcription Elongation	37/48	0	375	0.49	Up
311	RESOLUTION OF SISTER CHROMATID COHESION%REACTOME%R-HSA-2500257.1	Resolution of Sister Chromatid Cohesion	93/104	0	375.5	0.9	Up
312	PI5P, PP2A AND IER3 REGULATE PI3K AKT SIGNALING%REACTOME%R-HSA-6811558.2	PI5P, PP2A and IER3 Regulate PI3K AKT Signaling	83/89	0	376	-1.09	Down
313	FORMATION OF HIV-1 ELONGATION COMPLEX CONTAINING HIV-1 TAT%REACTOME DATABASE ID RELEASE 71%167200	Formation of HIV-1 elongation complex containing H ...	37/48	0	376	0.49	Up
314	MITOTIC G1 PHASE AND G1 S TRANSITION%REACTOME DATABASE ID RELEASE 71%453279	Mitotic G1 phase and G1 S transition	147/150	0	377.5	0.83	Up
315	RESOLUTION OF AP SITES VIA THE SINGLE-NUCLEOTIDE REPLACEMENT PATHWAY%REACTOME%R-HSA-110381.1	Resolution of AP sites via the single-nucleotide r ...	43925	0	378.5	0.73	Up
316	TP53 REGULATES TRANSCRIPTION OF GENES INVOLVED IN G2 CELL CYCLE ARREST%REACTOME%R-HSA-6804114.2	TP53 Regulates Transcription of Genes Involved in ...	17/18	0	379	0.99	Up
317	ANTIGEN ACTIVATES B CELL RECEPTOR (BCR) LEADING TO GENERATION OF SECOND MESSENGERS%REACTOME%R-HSA-983695.3	Antigen activates B Cell Receptor (BCR) leading to ...	25/84	0	379	-1.3	Down
318	SHC1 EVENTS IN ERBB2 SIGNALING%REACTOME DATABASE ID RELEASE 71%1250196	SHC1 events in ERBB2 signaling	18/18	0	380	-1.17	Down
319	SYNTHESIS OF IP2, IP, AND INS IN THE CYTOSOL%REACTOME%R-HSA-1855183.5	Synthesis of IP2, IP, and Ins in the cytosol	14/14	0	380.5	-0.77	Down
320	SYNTHESIS OF PROSTAGLANDINS (PG) AND THROMBOXANES (TX)%REACTOME%R-HSA-2162123.1	Synthesis of Prostaglandins (PG) and Thromboxanes ...	15/15	0	383	-1.92	Down
321	DUAL INCISION IN TC-NER%REACTOME%R-HSA-6782135.1	Dual incision in TC-NER	63/66	0	383	0.56	Up
322	AMPLIFICATION OF SIGNAL FROM THE KINETOCHORES%REACTOME%R-HSA-141424.2	Amplification of signal from the kinetochores	83/92	0	384	0.92	Up
323	TELOMERE C-STRAND (LAGGING STRAND) SYNTHESIS%REACTOME DATABASE ID RELEASE 71%174417	Telomere C-strand (Lagging Strand) Synthesis	24/24	0	385	0.9	Up
324	AMPLIFICATION OF SIGNAL FROM UNATTACHED KINETOCHORES VIA A MAD2 INHIBITORY SIGNAL%REACTOME%R-HSA-141444.2	Amplification of signal from unattached kinetochor ...	83/92	0	385	0.92	Up
325	FOXO-MEDIATED TRANSCRIPTION OF CELL CYCLE GENES%REACTOME DATABASE ID RELEASE 71%9617828	FOXO-mediated transcription of cell cycle genes	17/17	0	387	-1.11	Down
326	ACTIVATION OF TRKA RECEPTORS%REACTOME DATABASE ID RELEASE 71%187015	Activation of TRKA receptors	43988	0	388	-1.93	Down
327	ABC TRANSPORTERS IN LIPID HOMEOSTASIS%REACTOME DATABASE ID RELEASE 71%1369062	ABC transporters in lipid homeostasis	18/18	0	389.5	-1.56	Down
328	SLC-MEDIATED TRANSMEMBRANE TRANSPORT%REACTOME%R-HSA-425407.3	SLC-mediated transmembrane transport	230/249	0	390.5	-1.76	Down
329	PIWI-INTERACTING RNA (PIRNA) BIOGENESIS%REACTOME DATABASE ID RELEASE 71%5601884	PIWI-interacting RNA (piRNA) biogenesis	25/29	0	391.5	0.74	Up
330	EML4 AND NUDC IN MITOTIC SPINDLE FORMATION%REACTOME%R-HSA-9648025.1	EML4 and NUDC in mitotic spindle formation	87/96	0	392	0.91	Up
331	EPIGENETIC REGULATION OF GENE EXPRESSION%REACTOME%R-HSA-212165.2	Epigenetic regulation of gene expression	125/148	0	392.5	0.72	Up
332	TRANSCRIPTIONAL REGULATION BY THE AP-2 (TFAP2) FAMILY OF TRANSCRIPTION FACTORS%REACTOME DATABASE ID RELEASE 71%8864260	Transcriptional regulation by the AP-2 (TFAP2) fam ...	31/36	0	392.5	1.2	Up
333	ISG15 ANTIVIRAL MECHANISM%REACTOME DATABASE ID RELEASE 71%1169408	ISG15 antiviral mechanism	64/71	0	392.5	0.61	Up
334	NGF-INDEPENDANT TRKA ACTIVATION%REACTOME%R-HSA-187024.2	NGF-independant TRKA activation	43956	0	393.5	-2.06	Down
335	FGFR2 ALTERNATIVE SPLICING%REACTOME%R-HSA-6803529.2	FGFR2 alternative splicing	24/26	0	394	0.46	Up
336	MITOCHONDRIAL FATTY ACID BETA-OXIDATION OF SATURATED FATTY ACIDS%REACTOME%R-HSA-77286.2	mitochondrial fatty acid beta-oxidation of saturat ...	44115	0	394	-1.14	Down
337	MITOCHONDRIAL FATTY ACID BETA-OXIDATION OF UNSATURATED FATTY ACIDS%REACTOME%R-HSA-77288.2	mitochondrial fatty acid beta-oxidation of unsatur ...	43988	0	397.5	-0.97	Down
338	ACTIVATION OF NOXA AND TRANSLOCATION TO MITOCHONDRIA%REACTOME%R-HSA-111448.2	Activation of NOXA and translocation to mitochondr ...	43956	0	398.5	1.26	Up
339	POLB-DEPENDENT LONG PATCH BASE EXCISION REPAIR%REACTOME%R-HSA-110362.2	POLB-Dependent Long Patch Base Excision Repair	44051	0	400.5	0.63	Up
340	RESOLUTION OF AP SITES VIA THE MULTIPLE-NUCLEOTIDE PATCH REPLACEMENT PATHWAY%REACTOME DATABASE ID RELEASE 71%110373	Resolution of AP sites via the multiple-nucleotide ...	25/25	0	401	0.77	Up
341	CREATINE METABOLISM%REACTOME%R-HSA-71288.1	Creatine metabolism	44115	0	401.5	-1.19	Down
342	INWARDLY RECTIFYING K+ CHANNELS%REACTOME%R-HSA-1296065.1	Inwardly rectifying K+ channels	30/31	0	402	-1.45	Down
343	PCNA-DEPENDENT LONG PATCH BASE EXCISION REPAIR%REACTOME DATABASE ID RELEASE 71%5651801	PCNA-Dependent Long Patch Base Excision Repair	21/21	0	403.5	0.87	Up
344	HDR THROUGH HOMOLOGOUS RECOMBINATION (HRR) OR SINGLE STRAND ANNEALING (SSA)%REACTOME%R-HSA-5693567.2	HDR through Homologous Recombination (HRR) or Sing ...	116/133	0	404.5	0.78	Up
345	RHO GTPASES ACTIVATE ROCKS%REACTOME DATABASE ID RELEASE 71%5627117	RHO GTPases Activate ROCKs	19/19	0	404.5	-0.96	Down
346	DUAL INCISION IN GG-NER%REACTOME DATABASE ID RELEASE 71%5696400	Dual Incision in GG-NER	41/42	0	409.5	0.61	Up
347	REGULATION OF TP53 ACTIVITY%REACTOME%R-HSA-5633007.3	Regulation of TP53 Activity	153/161	0	410	0.68	Up
348	ACETYLATION%REACTOME%R-HSA-156582.1	Acetylation	43863	0	410	-1.95	Down
349	SODIUM PROTON EXCHANGERS%REACTOME DATABASE ID RELEASE 71%425986	Sodium Proton exchangers	44083	0	410	-1.74	Down
350	DNA DOUBLE-STRAND BREAK REPAIR%REACTOME%R-HSA-5693532.3	DNA Double-Strand Break Repair	149/167	0	410	0.75	Up
351	ERBB2 REGULATES CELL MOTILITY%REACTOME%R-HSA-6785631.3	ERBB2 Regulates Cell Motility	13/13	0	413.5	-1.4	Down
352	FORMATION OF HIV ELONGATION COMPLEX IN THE ABSENCE OF HIV TAT%REACTOME DATABASE ID RELEASE 71%167152	Formation of HIV elongation complex in the absence ...	39/50	0	415	0.49	Up
353	PKA ACTIVATION%REACTOME DATABASE ID RELEASE 71%163615	PKA activation	16/17	0	418	-1.4	Down
354	LXRS REGULATE GENE EXPRESSION LINKED TO GLUCONEOGENESIS%REACTOME%R-HSA-9632974.1	LXRs regulate gene expression linked to gluconeoge ...	43956	0	418.5	-1.46	Down
355	ABACAVIR TRANSPORT AND METABOLISM%REACTOME DATABASE ID RELEASE 71%2161522	Abacavir transport and metabolism	44114	0	418.5	-2.74	Down
356	DNA DAMAGE RECOGNITION IN GG-NER%REACTOME DATABASE ID RELEASE 71%5696394	DNA Damage Recognition in GG-NER	37/38	0	419	0.5	Up
357	TRANSCRIPTIONAL REGULATION BY E2F6%REACTOME DATABASE ID RELEASE 71%8953750	Transcriptional Regulation by E2F6	31/34	0	420	0.74	Up
358	SWITCHING OF ORIGINS TO A POST-REPLICATIVE STATE%REACTOME DATABASE ID RELEASE 71%69052	Switching of origins to a post-replicative state	86/92	0	421	0.7	Up
359	TRANSCRIPTION OF E2F TARGETS UNDER NEGATIVE CONTROL BY DREAM COMPLEX%REACTOME DATABASE ID RELEASE 71%1362277	Transcription of E2F targets under negative contro ...	19/19	0	421.5	1.16	Up
360	DNA REPLICATION PRE-INITIATION%REACTOME%R-HSA-69002.2	DNA Replication Pre-Initiation	82/87	0	421.5	0.75	Up
361	SYNAPTIC ADHESION-LIKE MOLECULES%REACTOME%R-HSA-8849932.4	Synaptic adhesion-like molecules	21/21	0	423.5	-1.46	Down
362	RECYCLING OF EIF2:GDP%REACTOME%R-HSA-72731.2	Recycling of eIF2:GDP	44051	0	424	0.53	Up
363	ADENYLATE CYCLASE INHIBITORY PATHWAY%REACTOME%R-HSA-170670.2	Adenylate cyclase inhibitory pathway	13/14	0	424.5	-1.6	Down
364	GENE SILENCING BY RNA%REACTOME DATABASE ID RELEASE 71%211000	Gene Silencing by RNA	105/134	0	427	0.75	Up
365	ASPARTATE AND ASPARAGINE METABOLISM%REACTOME%R-HSA-8963693.1	Aspartate and asparagine metabolism	44116	0	428	-2.1	Down
366	HOST INTERACTIONS OF HIV FACTORS%REACTOME%R-HSA-162909.1	Host Interactions of HIV factors	120/128	0	428.5	0.6	Up
367	SIGNALING BY ERBB4%REACTOME DATABASE ID RELEASE 71%1236394	Signaling by ERBB4	50/54	0	429.5	-1.39	Down
368	HDR THROUGH SINGLE STRAND ANNEALING (SSA)%REACTOME%R-HSA-5685938.1	HDR through Single Strand Annealing (SSA)	35/37	0	429.5	0.76	Up
369	RA BIOSYNTHESIS PATHWAY%REACTOME%R-HSA-5365859.2	RA biosynthesis pathway	22/24	0	430	-2.39	Down
370	TRANSPORT OF INORGANIC CATIONS ANIONS AND AMINO ACIDS OLIGOPEPTIDES%REACTOME%R-HSA-425393.2	Transport of inorganic cations anions and amino ac ...	98/105	0	430.5	-2.02	Down
371	FORMATION OF THE EARLY ELONGATION COMPLEX%REACTOME DATABASE ID RELEASE 71%113418	Formation of the Early Elongation Complex	29/34	0	431	0.49	Up
372	FORMATION OF THE HIV-1 EARLY ELONGATION COMPLEX%REACTOME DATABASE ID RELEASE 71%167158	Formation of the HIV-1 Early Elongation Complex	29/34	0	432	0.49	Up
373	ACTIVATION OF NIMA KINASES NEK9, NEK6, NEK7%REACTOME%R-HSA-2980767.2	Activation of NIMA Kinases NEK9, NEK6, NEK7	44019	0	432.5	1.25	Up
374	GLYCOPROTEIN HORMONES%REACTOME DATABASE ID RELEASE 71%209822	Glycoprotein hormones	44022	0	435	1.63	Up
375	AURKA ACTIVATION BY TPX2%REACTOME DATABASE ID RELEASE 71%8854518	AURKA Activation by TPX2	68/72	0	435.5	0.74	Up
376	MRNA 3'-END PROCESSING%REACTOME%R-HSA-72187.4	mRNA 3'-end processing	53/59	0	437	0.53	Up
377	TRANSCRIPTIONAL REGULATION OF PLURIPOTENT STEM CELLS%REACTOME%R-HSA-452723.2	Transcriptional regulation of pluripotent stem cel ...	18/22	0	437.5	-1.52	Down
378	RUNX2 REGULATES GENES INVOLVED IN DIFFERENTIATION OF MYELOID CELLS%REACTOME%R-HSA-8941333.1	RUNX2 regulates genes involved in differentiation ...	43894	0	438	1.33	Up
379	APC C:CDC20 MEDIATED DEGRADATION OF CYCLIN B%REACTOME DATABASE ID RELEASE 71%174048	APC C:Cdc20 mediated degradation of Cyclin B	22/23	0	438.5	0.84	Up
380	RHO GTPASES ACTIVATE FORMINS%REACTOME DATABASE ID RELEASE 71%5663220	RHO GTPases Activate Formins	107/117	0	439.5	0.9	Up
381	ROBO RECEPTORS BIND AKAP5%REACTOME%R-HSA-9010642.1	ROBO receptors bind AKAP5	44051	0	442.5	-0.98	Down
382	TRANSCRIPTIONAL REGULATION BY RUNX3%REACTOME DATABASE ID RELEASE 71%8878159	Transcriptional regulation by RUNX3	93/98	0	442.5	0.73	Up
383	NOSTRIN MEDIATED ENOS TRAFFICKING%REACTOME%R-HSA-203641.1	NOSTRIN mediated eNOS trafficking	43956	0	443.5	-1.03	Down
384	NCAM1 INTERACTIONS%REACTOME%R-HSA-419037.1	NCAM1 interactions	36/37	0	444	-1.74	Down
385	TOXICITY OF BOTULINUM TOXIN TYPE G (BONT G)%REACTOME%R-HSA-5250989.1	Toxicity of botulinum toxin type G (BoNT G)	43893	0	444.5	-0.92	Down
386	OTHER INTERLEUKIN SIGNALING%REACTOME DATABASE ID RELEASE 71%449836	Other interleukin signaling	21/24	0	444.5	-1.34	Down
387	DOWNREGULATION OF ERBB2 SIGNALING%REACTOME DATABASE ID RELEASE 71%8863795	Downregulation of ERBB2 signaling	25/27	0	446	-1.22	Down
388	PLATELET ACTIVATION, SIGNALING AND AGGREGATION%REACTOME DATABASE ID RELEASE 71%76002	Platelet activation, signaling and aggregation	245/257	0	446.5	-1.14	Down
389	SIGNALING BY ERBB2 KD MUTANTS%REACTOME DATABASE ID RELEASE 71%9664565	Signaling by ERBB2 KD Mutants	19/21	0	451	-1.15	Down
390	ASSEMBLY OF THE ORC COMPLEX AT THE ORIGIN OF REPLICATION%REACTOME%R-HSA-68616.2	Assembly of the ORC complex at the origin of repli ...	43988	0	452	0.83	Up
391	TRANSCRIPTION OF E2F TARGETS UNDER NEGATIVE CONTROL BY P107 (RBL1) AND P130 (RBL2) IN COMPLEX WITH HDAC1%REACTOME DATABASE ID RELEASE 71%1362300	Transcription of E2F targets under negative contro ...	16/16	0	453.5	1.14	Up
392	CA ACTIVATED K+ CHANNELS%REACTOME DATABASE ID RELEASE 71%1296052	Ca activated K+ channels	44083	0	456.5	-2.37	Down
393	NETRIN MEDIATED REPULSION SIGNALS%REACTOME%R-HSA-418886.1	Netrin mediated repulsion signals	44051	0	456.5	-2.15	Down
394	TELOMERE C-STRAND SYNTHESIS INITIATION%REACTOME DATABASE ID RELEASE 71%174430	Telomere C-strand synthesis initiation	44051	0	459	0.82	Up
395	MECP2 REGULATES TRANSCRIPTION FACTORS%REACTOME%R-HSA-9022707.1	MECP2 regulates transcription factors	43925	0	459.5	-1.56	Down
396	DNA REPLICATION INITIATION%REACTOME DATABASE ID RELEASE 71%68952	DNA replication initiation	44051	0	460	0.82	Up
397	VRNP ASSEMBLY%REACTOME DATABASE ID RELEASE 71%192905	vRNP Assembly	43863	0	460.5	0.89	Up
398	PROCESSIVE SYNTHESIS ON THE LAGGING STRAND%REACTOME%R-HSA-69183.2	Processive synthesis on the lagging strand	15/15	0	461.5	0.92	Up
399	HSF1 ACTIVATION%REACTOME%R-HSA-3371511.1	HSF1 activation	44177	0	462	0.58	Up
400	BETA OXIDATION OF HEXANOYL-COA TO BUTANOYL-COA%REACTOME DATABASE ID RELEASE 71%77350	Beta oxidation of hexanoyl-CoA to butanoyl-CoA	43956	0	462.5	-1.01	Down
401	RAP1 SIGNALLING%REACTOME%R-HSA-392517.2	Rap1 signalling	15/15	0	464.5	-0.86	Down
402	ABACAVIR METABOLISM%REACTOME%R-HSA-2161541.3	Abacavir metabolism	43956	0	465.5	-2.34	Down
403	TOXICITY OF BOTULINUM TOXIN TYPE E (BONT E)%REACTOME%R-HSA-5250992.1	Toxicity of botulinum toxin type E (BoNT E)	43893	0	466.5	-2.37	Down
404	RNA POLYMERASE II TRANSCRIBES SNRNA GENES%REACTOME%R-HSA-6807505.2	RNA polymerase II transcribes snRNA genes	67/75	0	467.5	0.5	Up
405	FORMATION OF INCISION COMPLEX IN GG-NER%REACTOME%R-HSA-5696395.1	Formation of Incision Complex in GG-NER	43/44	0	468.5	0.45	Up
406	CYCLIN A:CDK2-ASSOCIATED EVENTS AT S PHASE ENTRY%REACTOME%R-HSA-69656.3	Cyclin A:Cdk2-associated events at S phase entry	84/87	0	469	0.71	Up
407	N-GLYCAN ANTENNAE ELONGATION IN THE MEDIAL TRANS-GOLGI%REACTOME DATABASE ID RELEASE 71%975576	N-glycan antennae elongation in the medial trans-G ...	26/26	0	469.5	-1.33	Down
408	PKA-MEDIATED PHOSPHORYLATION OF CREB%REACTOME%R-HSA-111931.1	PKA-mediated phosphorylation of CREB	18/19	0	471	-1.4	Down
409	G2 M DNA DAMAGE CHECKPOINT%REACTOME%R-HSA-69473.4	G2 M DNA damage checkpoint	82/95	0	472.5	0.73	Up
410	TRANSPORT OF BILE SALTS AND ORGANIC ACIDS, METAL IONS AND AMINE COMPOUNDS%REACTOME DATABASE ID RELEASE 71%425366	Transport of bile salts and organic acids, metal i ...	81/87	0	473	-1.81	Down
411	ADENYLATE CYCLASE ACTIVATING PATHWAY%REACTOME%R-HSA-170660.1	Adenylate cyclase activating pathway	44114	0	473.5	-1.6	Down
412	PHOSPHORYLATION OF PROTEINS INVOLVED IN G1 S TRANSITION BY ACTIVE CYCLIN E:CDK2 COMPLEXES%REACTOME DATABASE ID RELEASE 71%69200	Phosphorylation of proteins involved in G1 S trans ...	43925	0	473.5	0.87	Up
413	RECOGNITION OF DNA DAMAGE BY PCNA-CONTAINING REPLICATION COMPLEX%REACTOME%R-HSA-110314.1	Recognition of DNA damage by PCNA-containing repli ...	30/30	0	475.5	0.78	Up
414	PKA ACTIVATION IN GLUCAGON SIGNALLING%REACTOME DATABASE ID RELEASE 71%164378	PKA activation in glucagon signalling	17/17	0	476.5	-1.4	Down
415	CLASS B 2 (SECRETIN FAMILY RECEPTORS)%REACTOME%R-HSA-373080.2	Class B 2 (Secretin family receptors)	80/94	0	476.5	-1.7	Down
416	CLATHRIN-MEDIATED ENDOCYTOSIS%REACTOME DATABASE ID RELEASE 71%8856828	Clathrin-mediated endocytosis	137/142	0	480.5	-1.05	Down
417	RECRUITMENT OF NUMA TO MITOTIC CENTROSOMES%REACTOME%R-HSA-380320.2	Recruitment of NuMA to mitotic centrosomes	75/80	0	481.5	0.67	Up
418	ROLE OF SECOND MESSENGERS IN NETRIN-1 SIGNALING%REACTOME DATABASE ID RELEASE 71%418890	Role of second messengers in netrin-1 signaling	44084	0	482.5	-1.31	Down
419	GAP-FILLING DNA REPAIR SYNTHESIS AND LIGATION IN GG-NER%REACTOME%R-HSA-5696397.1	Gap-filling DNA repair synthesis and ligation in G ...	25/25	0	483	0.81	Up
420	PARADOXICAL ACTIVATION OF RAF SIGNALING BY KINASE INACTIVE BRAF%REACTOME%R-HSA-6802955.1	Paradoxical activation of RAF signaling by kinase ...	41/43	0	484.5	-0.94	Down
421	LOSS OF PHOSPHORYLATION OF MECP2 AT T308%REACTOME%R-HSA-9022535.1	Loss of phosphorylation of MECP2 at T308	43864	0	485	-1.15	Down
422	SIGNALING BY RAS MUTANTS%REACTOME DATABASE ID RELEASE 71%6802949	Signaling by RAS mutants	41/43	0	485.5	-0.94	Down
423	HEMOSTASIS%REACTOME%R-HSA-109582.2	Hemostasis	541/654	0	485.5	-1.25	Down
424	SIGNALING BY MODERATE KINASE ACTIVITY BRAF MUTANTS%REACTOME DATABASE ID RELEASE 71%6802946	Signaling by moderate kinase activity BRAF mutants	41/43	0	486.5	-0.94	Down
425	PI3K AKT SIGNALING IN CANCER%REACTOME DATABASE ID RELEASE 71%2219528	PI3K AKT Signaling in Cancer	84/89	0	487.5	-1.15	Down
426	SIGNALING DOWNSTREAM OF RAS MUTANTS%REACTOME%R-HSA-9649948.1	Signaling downstream of RAS mutants	41/43	0	487.5	-0.94	Down
427	PTEN REGULATION%REACTOME DATABASE ID RELEASE 71%6807070	PTEN Regulation	126/140	0	488	0.65	Up
428	CHYLOMICRON CLEARANCE%REACTOME%R-HSA-8964026.1	Chylomicron clearance	43926	0	488.5	-1.7	Down
429	HIV LIFE CYCLE%REACTOME%R-HSA-162587.2	HIV Life Cycle	136/152	0	489	0.58	Up
430	RUNX1 REGULATES ESTROGEN RECEPTOR MEDIATED TRANSCRIPTION%REACTOME DATABASE ID RELEASE 71%8931987	RUNX1 regulates estrogen receptor mediated transcr ...	43989	0	492	0.89	Up
431	TOXICITY OF BOTULINUM TOXIN TYPE D (BONT D)%REACTOME%R-HSA-5250955.1	Toxicity of botulinum toxin type D (BoNT D)	43956	0	492.5	-1.2	Down
432	NUCLEAR RECEPTOR TRANSCRIPTION PATHWAY%REACTOME DATABASE ID RELEASE 71%383280	Nuclear Receptor transcription pathway	40/41	0	493	-1.12	Down
433	TOXICITY OF BOTULINUM TOXIN TYPE F (BONT F)%REACTOME%R-HSA-5250981.1	Toxicity of botulinum toxin type F (BoNT F)	43956	0	493.5	-1.2	Down
434	BETA OXIDATION OF OCTANOYL-COA TO HEXANOYL-COA%REACTOME DATABASE ID RELEASE 71%77348	Beta oxidation of octanoyl-CoA to hexanoyl-CoA	43956	0	494.5	-0.83	Down
435	KINESINS%REACTOME%R-HSA-983189.3	Kinesins	41/43	0	494.5	1.15	Up
436	MYD88 DEFICIENCY (TLR2 4)%REACTOME DATABASE ID RELEASE 71%5602498	MyD88 deficiency (TLR2 4)	44114	0	497	-1.27	Down
437	RAB GERANYLGERANYLATION%REACTOME%R-HSA-8873719.2	RAB geranylgeranylation	60/65	0	498	-0.82	Down
438	REGULATION OF MRNA STABILITY BY PROTEINS THAT BIND AU-RICH ELEMENTS%REACTOME%R-HSA-450531.4	Regulation of mRNA stability by proteins that bind ...	80/88	0	498.5	0.54	Up
439	REGULATION OF MITOTIC CELL CYCLE%REACTOME%R-HSA-453276.2	Regulation of mitotic cell cycle	82/88	0	498.5	0.71	Up
440	ACTIVATION OF CASPASES THROUGH APOPTOSOME-MEDIATED CLEAVAGE%REACTOME DATABASE ID RELEASE 71%111459	Activation of caspases through apoptosome-mediated ...	43988	0	498.5	-0.67	Down
441	FGFR2B LIGAND BINDING AND ACTIVATION%REACTOME%R-HSA-190377.2	FGFR2b ligand binding and activation	44083	0	499	-1.77	Down
442	DNA DAMAGE BYPASS%REACTOME%R-HSA-73893.1	DNA Damage Bypass	45/48	0	499.5	0.71	Up
443	APC C-MEDIATED DEGRADATION OF CELL CYCLE PROTEINS%REACTOME%R-HSA-174143.1	APC C-mediated degradation of cell cycle proteins	82/88	0	499.5	0.71	Up
444	REMOVAL OF THE FLAP INTERMEDIATE%REACTOME DATABASE ID RELEASE 71%69166	Removal of the Flap Intermediate	14/14	0	500	0.93	Up
445	NCAM SIGNALING FOR NEURITE OUT-GROWTH%REACTOME DATABASE ID RELEASE 71%375165	NCAM signaling for neurite out-growth	52/54	0	501	-1.47	Down
446	CELL-EXTRACELLULAR MATRIX INTERACTIONS%REACTOME DATABASE ID RELEASE 71%446353	Cell-extracellular matrix interactions	16/16	0	502.5	-1.07	Down
447	BILE ACID AND BILE SALT METABOLISM%REACTOME DATABASE ID RELEASE 71%194068	Bile acid and bile salt metabolism	41/42	0	503	-1.42	Down
448	TRANSCRIPTIONAL REGULATION BY MECP2%REACTOME%R-HSA-8986944.2	Transcriptional Regulation by MECP2	49/59	0	503	-1.53	Down
449	PASSIVE TRANSPORT BY AQUAPORINS%REACTOME DATABASE ID RELEASE 71%432047	Passive transport by Aquaporins	13/13	0	504.5	-2.52	Down
450	SUMOYLATION%REACTOME DATABASE ID RELEASE 71%2990846	SUMOylation	162/177	0	505	0.7	Up
451	LXRS REGULATE GENE EXPRESSION LINKED TO TRIGLYCERIDE LIPOLYSIS IN ADIPOSE%REACTOME%R-HSA-9031528.1	LXRs regulate gene expression linked to triglyceri ...	43956	0	505.5	-1.21	Down
452	TRANSPORT AND SYNTHESIS OF PAPS%REACTOME%R-HSA-174362.2	Transport and synthesis of PAPS	43957	0	506.5	-2.52	Down
453	REGULATION OF APC C ACTIVATORS BETWEEN G1 S AND EARLY ANAPHASE%REACTOME DATABASE ID RELEASE 71%176408	Regulation of APC C activators between G1 S and ea ...	76/82	0	507	0.66	Up
454	SYNTHESIS OF IP3 AND IP4 IN THE CYTOSOL%REACTOME DATABASE ID RELEASE 71%1855204	Synthesis of IP3 and IP4 in the cytosol	24/26	0	507.5	-1.16	Down
455	CD209 (DC-SIGN) SIGNALING%REACTOME%R-HSA-5621575.1	CD209 (DC-SIGN) signaling	19/20	0	507.5	-0.85	Down
456	LGI-ADAM INTERACTIONS%REACTOME DATABASE ID RELEASE 71%5682910	LGI-ADAM interactions	44149	0	508	-1.85	Down
457	CENTROSOME MATURATION%REACTOME DATABASE ID RELEASE 71%380287	Centrosome maturation	76/81	0	508.5	0.67	Up
458	RECRUITMENT OF MITOTIC CENTROSOME PROTEINS AND COMPLEXES%REACTOME DATABASE ID RELEASE 71%380270	Recruitment of mitotic centrosome proteins and com ...	76/81	0	509.5	0.67	Up
459	METABOLISM OF LIPIDS%REACTOME%R-HSA-556833.7	Metabolism of lipids	678/738	0	510	-1.12	Down
460	CHROMOSOME MAINTENANCE%REACTOME%R-HSA-73886.2	Chromosome Maintenance	89/109	0	513.5	0.84	Up
461	BETA OXIDATION OF MYRISTOYL-COA TO LAUROYL-COA%REACTOME DATABASE ID RELEASE 71%77285	Beta oxidation of myristoyl-CoA to lauroyl-CoA	43893	0	515	-1.16	Down
462	CARGO RECOGNITION FOR CLATHRIN-MEDIATED ENDOCYTOSIS%REACTOME%R-HSA-8856825.2	Cargo recognition for clathrin-mediated endocytosi ...	99/104	0	515.5	-1.16	Down
463	BETA OXIDATION OF LAUROYL-COA TO DECANOYL-COA-COA%REACTOME DATABASE ID RELEASE 71%77310	Beta oxidation of lauroyl-CoA to decanoyl-CoA-CoA	43956	0	516.5	-0.97	Down
464	INHIBITION OF REPLICATION INITIATION OF DAMAGED DNA BY RB1 E2F1%REACTOME DATABASE ID RELEASE 71%113501	Inhibition of replication initiation of damaged DN ...	13/13	0	517.5	0.96	Up
465	LATE PHASE OF HIV LIFE CYCLE%REACTOME DATABASE ID RELEASE 71%162599	Late Phase of HIV Life Cycle	123/139	0	518	0.58	Up
466	REGULATION OF COMMISSURAL AXON PATHFINDING BY SLIT AND ROBO%REACTOME%R-HSA-428542.2	Regulation of commissural axon pathfinding by SLIT ...	44083	0	518	-1.94	Down
467	PHASE 2 - PLATEAU PHASE%REACTOME DATABASE ID RELEASE 71%5576893	Phase 2 - plateau phase	22/28	0	520	-1.28	Down
468	ORC1 REMOVAL FROM CHROMATIN%REACTOME%R-HSA-68949.3	Orc1 removal from chromatin	68/73	0	521	0.68	Up
469	RET SIGNALING%REACTOME DATABASE ID RELEASE 71%8853659	RET signaling	38/39	0	522	-1.2	Down
470	BETA OXIDATION OF BUTANOYL-COA TO ACETYL-COA%REACTOME DATABASE ID RELEASE 71%77352	Beta oxidation of butanoyl-CoA to acetyl-CoA	43926	0	522	-1.16	Down
471	ASSEMBLY OF THE PRE-REPLICATIVE COMPLEX%REACTOME%R-HSA-68867.4	Assembly of the pre-replicative complex	65/70	0	522	0.69	Up
472	RHO GTPASES ACTIVATE PAKS%REACTOME%R-HSA-5627123.2	RHO GTPases activate PAKs	20/21	0	526.5	-1.4	Down
473	PEPTIDE LIGAND-BINDING RECEPTORS%REACTOME DATABASE ID RELEASE 71%375276	Peptide ligand-binding receptors	153/198	0	526.5	-1.96	Down
474	MITOTIC METAPHASE ANAPHASE TRANSITION%REACTOME%R-HSA-68881.2	Mitotic Metaphase Anaphase Transition	43863	0	528	1.2	Up
475	CYCLIN E ASSOCIATED EVENTS DURING G1 S TRANSITION%REACTOME%R-HSA-69202.3	Cyclin E associated events during G1 S transition	82/85	0	529	0.68	Up
476	METABOLISM OF ANGIOTENSINOGEN TO ANGIOTENSINS%REACTOME DATABASE ID RELEASE 71%2022377	Metabolism of Angiotensinogen to Angiotensins	17/18	0	529	-2.62	Down
477	PROCESSING OF DNA DOUBLE-STRAND BREAK ENDS%REACTOME%R-HSA-5693607.1	Processing of DNA double-strand break ends	85/98	0	530	0.74	Up
478	INFLUENZA INFECTION%REACTOME%R-HSA-168254.2	Influenza Infection	148/154	0	530.5	0.64	Up
479	CHK1 CHK2(CDS1) MEDIATED INACTIVATION OF CYCLIN B:CDK1 COMPLEX%REACTOME%R-HSA-75035.4	Chk1 Chk2(Cds1) mediated inactivation of Cyclin B: ...	13/13	0	531	0.77	Up
480	REELIN SIGNALLING PATHWAY%REACTOME DATABASE ID RELEASE 71%8866376	Reelin signalling pathway	43956	0	533	-1.53	Down
481	BIOSYNTHESIS OF SPECIALIZED PRORESOLVING MEDIATORS (SPMS)%REACTOME%R-HSA-9018678.3	Biosynthesis of specialized proresolving mediators ...	16/18	0	533.5	-1.4	Down
482	CLOSTRIDIUM NEUROTOXICITY%REACTOME%R-HSA-168799.1	Clostridium neurotoxicity	44114	0	534	-1.38	Down
483	REGULATION OF PLK1 ACTIVITY AT G2 M TRANSITION%REACTOME%R-HSA-2565942.1	Regulation of PLK1 Activity at G2 M Transition	82/86	0	534.5	0.76	Up
484	DSCAM INTERACTIONS%REACTOME%R-HSA-376172.1	DSCAM interactions	44146	0	535	-1.42	Down
485	UNFOLDED PROTEIN RESPONSE (UPR)%REACTOME DATABASE ID RELEASE 71%381119	Unfolded Protein Response (UPR)	79/92	0	535.5	0.68	Up
486	BIOSYNTHESIS OF DHA-DERIVED SPMS%REACTOME%R-HSA-9018677.1	Biosynthesis of DHA-derived SPMs	14/16	0	535.5	-1.6	Down
487	PRESYNAPTIC DEPOLARIZATION AND CALCIUM CHANNEL OPENING%REACTOME%R-HSA-112308.3	Presynaptic depolarization and calcium channel ope ...	44116	0	538	-1.39	Down
488	PROCESSING OF INTRONLESS PRE-MRNAS%REACTOME%R-HSA-77595.2	Processing of Intronless Pre-mRNAs	18/19	0	541	0.47	Up
489	TRANSCRIPTIONAL REGULATION BY TP53%REACTOME%R-HSA-3700989.6	Transcriptional Regulation by TP53	328/365	0	541.5	0.67	Up
490	TYSND1 CLEAVES PEROXISOMAL PROTEINS%REACTOME DATABASE ID RELEASE 71%9033500	TYSND1 cleaves peroxisomal proteins	44019	0	544	-0.9	Down
491	IRAK4 DEFICIENCY (TLR2 4)%REACTOME%R-HSA-5603041.1	IRAK4 deficiency (TLR2 4)	44146	0	544.5	-1.27	Down
492	GP1B-IX-V ACTIVATION SIGNALLING%REACTOME%R-HSA-430116.1	GP1b-IX-V activation signalling	44052	0	545.5	-0.95	Down
493	TOXICITY OF BOTULINUM TOXIN TYPE A (BONT A)%REACTOME%R-HSA-5250968.1	Toxicity of botulinum toxin type A (BoNT A)	43925	0	546.5	-1.97	Down
494	BIOSYNTHESIS OF MARESIN CONJUGATES IN TISSUE REGENERATION (MCTR)%REACTOME DATABASE ID RELEASE 71%9026762	Biosynthesis of maresin conjugates in tissue regen ...	43863	0	547	-1.11	Down
495	BIOSYNTHESIS OF DHA-DERIVED SULFIDO CONJUGATES%REACTOME%R-HSA-9026395.1	Biosynthesis of DHA-derived sulfido conjugates	43863	0	548	-1.11	Down
496	TRNA MODIFICATION IN THE MITOCHONDRION%REACTOME%R-HSA-6787450.4	tRNA modification in the mitochondrion	44020	0	548.5	0.74	Up
497	GLYCOGEN METABOLISM%REACTOME%R-HSA-8982491.1	Glycogen metabolism	25/27	0	549	-1.16	Down
498	ACTIVATION OF APC C AND APC C:CDC20 MEDIATED DEGRADATION OF MITOTIC PROTEINS%REACTOME%R-HSA-176814.2	Activation of APC C and APC C:Cdc20 mediated degra ...	72/78	0	550	0.69	Up
499	SYNTHESIS OF PA%REACTOME%R-HSA-1483166.6	Synthesis of PA	33/39	0	551.5	-1.46	Down
500	TRANSCRIPTION OF THE HIV GENOME%REACTOME%R-HSA-167172.2	Transcription of the HIV genome	63/76	0	552	0.46	Up
501	LOSS OF NLP FROM MITOTIC CENTROSOMES%REACTOME DATABASE ID RELEASE 71%380259	Loss of Nlp from mitotic centrosomes	65/69	0	553	0.69	Up
502	APEX1-INDEPENDENT RESOLUTION OF AP SITES VIA THE SINGLE NUCLEOTIDE REPLACEMENT PATHWAY%REACTOME DATABASE ID RELEASE 71%5649702	APEX1-Independent Resolution of AP Sites via the S ...	44019	0	553	0.7	Up
503	FORMATION OF TC-NER PRE-INCISION COMPLEX%REACTOME DATABASE ID RELEASE 71%6781823	Formation of TC-NER Pre-Incision Complex	51/54	0	553	0.46	Up
504	TRANSLESION SYNTHESIS BY REV1%REACTOME DATABASE ID RELEASE 71%110312	Translesion synthesis by REV1	16/16	0	553.5	0.79	Up
505	LOSS OF PROTEINS REQUIRED FOR INTERPHASE MICROTUBULE ORGANIZATIONÂ FROM THE CENTROSOME%REACTOME%R-HSA-380284.1	Loss of proteins required for interphase microtubu ...	65/69	0	554	0.69	Up
506	SUMO E3 LIGASES SUMOYLATE TARGET PROTEINS%REACTOME%R-HSA-3108232.5	SUMO E3 ligases SUMOylate target proteins	156/171	0	554	0.71	Up
507	PHOSPHOLIPID METABOLISM%REACTOME DATABASE ID RELEASE 71%1483257	Phospholipid metabolism	198/212	0	556	-1.06	Down
508	CAMK IV-MEDIATED PHOSPHORYLATION OF CREB%REACTOME%R-HSA-111932.3	CaMK IV-mediated phosphorylation of CREB	44084	0	556.5	-1.33	Down
509	PROTON-COUPLED NEUTRAL AMINO ACID TRANSPORTERS%REACTOME DATABASE ID RELEASE 71%428559	Proton-coupled neutral amino acid transporters	43863	0	556.5	-1.21	Down
510	MULTIFUNCTIONAL ANION EXCHANGERS%REACTOME DATABASE ID RELEASE 71%427601	Multifunctional anion exchangers	44052	0	557	-3.27	Down
511	PTK6 EXPRESSION%REACTOME DATABASE ID RELEASE 71%8849473	PTK6 Expression	43956	0	557.5	-1.06	Down
512	REGULATION OF FOXO TRANSCRIPTIONAL ACTIVITY BY ACETYLATION%REACTOME%R-HSA-9617629.1	Regulation of FOXO transcriptional activity by ace ...	44084	0	557.5	-0.96	Down
513	TAT-MEDIATED HIV ELONGATION ARREST AND RECOVERY%REACTOME%R-HSA-167243.3	Tat-mediated HIV elongation arrest and recovery	25/35	0	560.5	0.49	Up
514	N-GLYCAN ANTENNAE ELONGATION%REACTOME DATABASE ID RELEASE 71%975577	N-Glycan antennae elongation	15/15	0	561	-1.5	Down
515	PAUSING AND RECOVERY OF TAT-MEDIATED HIV ELONGATION%REACTOME DATABASE ID RELEASE 71%167238	Pausing and recovery of Tat-mediated HIV elongatio ...	25/35	0	561.5	0.49	Up
516	DISEASES ASSOCIATED WITH THE TLR SIGNALING CASCADE%REACTOME DATABASE ID RELEASE 71%5602358	Diseases associated with the TLR signaling cascade	24/24	0	568.5	-1.13	Down
517	RNA POLYMERASE II TRANSCRIPTION INITIATION AND PROMOTER CLEARANCE%REACTOME%R-HSA-76042.3	RNA Polymerase II Transcription Initiation And Pro ...	46/49	0	569	0.48	Up
518	RNA POLYMERASE II TRANSCRIPTION INITIATION%REACTOME DATABASE ID RELEASE 71%75953	RNA Polymerase II Transcription Initiation	46/49	0	570	0.48	Up
519	CONVERSION FROM APC C:CDC20 TO APC C:CDH1 IN LATE ANAPHASE%REACTOME%R-HSA-176407.3	Conversion from APC C:Cdc20 to APC C:Cdh1 in late ...	18/19	0	570	0.74	Up
520	DISEASES OF IMMUNE SYSTEM%REACTOME DATABASE ID RELEASE 71%5260271	Diseases of Immune System	24/24	0	570	-1.13	Down
521	APC C:CDC20 MEDIATED DEGRADATION OF MITOTIC PROTEINS%REACTOME DATABASE ID RELEASE 71%176409	APC C:Cdc20 mediated degradation of mitotic protei ...	71/77	0	571	0.68	Up
522	HIV TRANSCRIPTION INITIATION%REACTOME%R-HSA-167161.2	HIV Transcription Initiation	46/49	0	571	0.48	Up
523	TICAM1 DEFICIENCY - HSE%REACTOME DATABASE ID RELEASE 71%5602566	TICAM1 deficiency - HSE	43863	0	571.5	-1.34	Down
524	RNA POLYMERASE II PROMOTER ESCAPE%REACTOME DATABASE ID RELEASE 71%73776	RNA Polymerase II Promoter Escape	46/49	0	572	0.48	Up
525	TRANSLESION SYNTHESIS BY POLI%REACTOME%R-HSA-5656121.1	Translesion synthesis by POLI	17/17	0	572.5	0.79	Up
526	RNA POLYMERASE II HIV PROMOTER ESCAPE%REACTOME%R-HSA-167162.3	RNA Polymerase II HIV Promoter Escape	46/49	0	573	0.48	Up
527	APC C:CDH1 MEDIATED DEGRADATION OF CDC20 AND OTHER APC C:CDH1 TARGETED PROTEINS IN LATE MITOSIS EARLY G1%REACTOME%R-HSA-174178.2	APC C:Cdh1 mediated degradation of Cdc20 and other ...	68/74	0	573	0.64	Up
528	RNA POLYMERASE II TRANSCRIPTION PRE-INITIATION AND PROMOTER OPENING%REACTOME%R-HSA-73779.2	RNA Polymerase II Transcription Pre-Initiation And ...	46/49	0	574	0.48	Up
529	MISMATCH REPAIR (MMR) DIRECTED BY MSH2:MSH6 (MUTSALPHA)%REACTOME%R-HSA-5358565.1	Mismatch repair (MMR) directed by MSH2:MSH6 (MutSa ...	13/14	0	575.5	0.92	Up
530	PI METABOLISM%REACTOME%R-HSA-1483255.5	PI Metabolism	82/84	0	575.5	-0.89	Down
531	SIGNALING PATHWAYS%REACTOME%R-HSA-162582.9	Signaling Pathways	2088/2756	0	577	-1.27	Down
532	TYROSINE CATABOLISM%REACTOME DATABASE ID RELEASE 71%8963684	Tyrosine catabolism	43956	0	579	-1.81	Down
533	CYTOSOLIC IRON-SULFUR CLUSTER ASSEMBLY%REACTOME%R-HSA-2564830.1	Cytosolic iron-sulfur cluster assembly	13/13	0	579.5	0.62	Up
534	TRANSLESION SYNTHESIS BY POLK%REACTOME%R-HSA-5655862.1	Translesion synthesis by POLK	17/17	0	583	0.79	Up
535	INFLUENZA LIFE CYCLE%REACTOME DATABASE ID RELEASE 71%168255	Influenza Life Cycle	137/143	0	584.5	0.64	Up
536	UPTAKE AND ACTIONS OF BACTERIAL TOXINS%REACTOME%R-HSA-5339562.2	Uptake and actions of bacterial toxins	24/25	0	586	-1.16	Down
537	ANTIVIRAL MECHANISM BY IFN-STIMULATED GENES%REACTOME%R-HSA-1169410.3	Antiviral mechanism by IFN-stimulated genes	72/79	0	586.5	0.61	Up
538	PHASE 4 - RESTING MEMBRANE POTENTIAL%REACTOME DATABASE ID RELEASE 71%5576886	Phase 4 - resting membrane potential	16/19	0	588	-1.55	Down
539	HDL ASSEMBLY%REACTOME DATABASE ID RELEASE 71%8963896	HDL assembly	44019	0	588	-1.16	Down
540	CILIUM ASSEMBLY%REACTOME DATABASE ID RELEASE 71%5617833	Cilium Assembly	176/187	0	588.5	0.64	Up
541	MMR%REACTOME%R-HSA-5358508.1	MMR	14/15	0	590	0.92	Up
542	CONSTITUTIVE SIGNALING BY ABERRANT PI3K IN CANCER%REACTOME DATABASE ID RELEASE 71%2219530	Constitutive Signaling by Aberrant PI3K in Cancer	58/62	0	591.5	-1.29	Down
543	APC:CDC20 MEDIATED DEGRADATION OF CELL CYCLE PROTEINS PRIOR TO SATISFATION OF THE CELL CYCLE CHECKPOINT%REACTOME%R-HSA-179419.1	APC:Cdc20 mediated degradation of cell cycle prote ...	69/75	0	593	0.65	Up
544	G1 S DNA DAMAGE CHECKPOINTS%REACTOME%R-HSA-69615.2	G1 S DNA Damage Checkpoints	65/70	0	594	0.62	Up
545	TANDEM PORE DOMAIN POTASSIUM CHANNELS%REACTOME DATABASE ID RELEASE 71%1296346	Tandem pore domain potassium channels	44086	0	595	-1.8	Down
546	CDK-MEDIATED PHOSPHORYLATION AND REMOVAL OF CDC6%REACTOME DATABASE ID RELEASE 71%69017	CDK-mediated phosphorylation and removal of Cdc6	68/74	0	595.5	0.61	Up
547	NEUROTRANSMITTER CLEARANCE%REACTOME DATABASE ID RELEASE 71%112311	Neurotransmitter clearance	44084	0	598.5	-1.94	Down
548	EFFECTS OF PIP2 HYDROLYSIS%REACTOME%R-HSA-114508.2	Effects of PIP2 hydrolysis	26/27	0	601	-1.13	Down
549	MITOCHONDRIAL TRNA AMINOACYLATION%REACTOME%R-HSA-379726.1	Mitochondrial tRNA aminoacylation	19/21	0	601.5	0.56	Up
550	SYNTHESIS OF LIPOXINS (LX)%REACTOME DATABASE ID RELEASE 71%2142700	Synthesis of Lipoxins (LX)	43988	0	601.5	-1.29	Down
551	ENZYMATIC DEGRADATION OF DOPAMINE BY COMT%REACTOME%R-HSA-379397.3	Enzymatic degradation of dopamine by COMT	43864	0	602.5	-1.34	Down
552	CONJUGATION OF CARBOXYLIC ACIDS%REACTOME%R-HSA-159424.1	Conjugation of carboxylic acids	44022	0	607	-1.9	Down
553	AMINO ACID CONJUGATION%REACTOME DATABASE ID RELEASE 71%156587	Amino Acid conjugation	44022	0	608	-1.9	Down
554	PHOSPHATE BOND HYDROLYSIS BY NTPDASE PROTEINS%REACTOME DATABASE ID RELEASE 71%8850843	Phosphate bond hydrolysis by NTPDase proteins	44051	0	608.5	-2.4	Down
555	INSULIN EFFECTS INCREASED SYNTHESIS OF XYLULOSE-5-PHOSPHATE%REACTOME DATABASE ID RELEASE 71%163754	Insulin effects increased synthesis of Xylulose-5- ...	43863	0	608.5	0.85	Up
556	FATTY ACID METABOLISM%REACTOME DATABASE ID RELEASE 71%8978868	Fatty acid metabolism	159/178	0	609	-1.07	Down
557	INSULIN PROCESSING%REACTOME%R-HSA-264876.2	Insulin processing	24/27	0	610.5	-2.05	Down
558	APOBEC3G MEDIATED RESISTANCE TO HIV-1 INFECTION%REACTOME%R-HSA-180689.1	APOBEC3G mediated resistance to HIV-1 infection	43925	0	612	0.89	Up
559	CELL-CELL COMMUNICATION%REACTOME DATABASE ID RELEASE 71%1500931	Cell-Cell communication	107/119	0	614.5	-1.21	Down
560	POSITIVE EPIGENETIC REGULATION OF RRNA EXPRESSION%REACTOME%R-HSA-5250913.4	Positive epigenetic regulation of rRNA expression	84/105	0	616	0.76	Up
561	PAUSING AND RECOVERY OF HIV ELONGATION%REACTOME DATABASE ID RELEASE 71%167290	Pausing and recovery of HIV elongation	27/37	0	616.5	0.49	Up
562	RUNX1 REGULATES TRANSCRIPTION OF GENES INVOLVED IN DIFFERENTIATION OF KERATINOCYTES%REACTOME%R-HSA-8939242.1	RUNX1 regulates transcription of genes involved in ...	43960	0	617	1.33	Up
563	HIV ELONGATION ARREST AND RECOVERY%REACTOME%R-HSA-167287.3	HIV elongation arrest and recovery	27/37	0	617.5	0.49	Up
564	CDC20:PHOSPHO-APC C MEDIATED DEGRADATION OF CYCLIN A%REACTOME%R-HSA-174184.2	Cdc20:Phospho-APC C mediated degradation of Cyclin ...	68/74	0	619	0.63	Up
565	TERMINATION OF TRANSLESION DNA SYNTHESIS%REACTOME DATABASE ID RELEASE 71%5656169	Termination of translesion DNA synthesis	30/32	0	621.5	0.74	Up
566	TRIF-MEDIATED PROGRAMMED CELL DEATH%REACTOME%R-HSA-2562578.1	TRIF-mediated programmed cell death	44083	0	622.5	-0.9	Down
567	MRNA EDITING: C TO U CONVERSION%REACTOME%R-HSA-72200.4	mRNA Editing: C to U Conversion	44052	0	623	-1.33	Down
568	HYPUSINYLATION%REACTOME DATABASE ID RELEASE 71%204626	Hypusinylation	43925	0	623.5	0.7	Up
569	IMMUNOREGULATORY INTERACTIONS BETWEEN A LYMPHOID AND A NON-LYMPHOID CELL%REACTOME%R-HSA-198933.5	Immunoregulatory interactions between a Lymphoid a ...	110/185	0	623.5	-1.41	Down
570	NUCLEAR ENVELOPE REASSEMBLY%REACTOME%R-HSA-2995410.2	Nuclear Envelope Reassembly	44114	0	624.5	0.55	Up
571	INITIATION OF NUCLEAR ENVELOPE REFORMATION%REACTOME%R-HSA-2995383.3	Initiation of Nuclear Envelope Reformation	44114	0	625.5	0.55	Up
572	FORMATION OF THE EDITOSOME%REACTOME%R-HSA-75094.2	Formation of the Editosome	44052	0	627.5	-1.33	Down
573	UCH PROTEINASES%REACTOME DATABASE ID RELEASE 71%5689603	UCH proteinases	91/104	0	628	0.59	Up
574	NFG AND PRONGF BINDS TO P75NTR%REACTOME%R-HSA-205017.1	NFG and proNGF binds to p75NTR	43863	0	630.5	-1.93	Down
575	BICARBONATE TRANSPORTERS%REACTOME DATABASE ID RELEASE 71%425381	Bicarbonate transporters	44114	0	630.5	-3.05	Down
576	BETA OXIDATION OF PALMITOYL-COA TO MYRISTOYL-COA%REACTOME DATABASE ID RELEASE 71%77305	Beta oxidation of palmitoyl-CoA to myristoyl-CoA	43893	0	632.5	-0.73	Down
577	PREFOLDIN MEDIATED TRANSFER OF SUBSTRATE TO CCT TRIC%REACTOME%R-HSA-389957.2	Prefoldin mediated transfer of substrate to CCT Tr ...	26/28	0	632.5	0.82	Up
578	G1 PHASE%REACTOME DATABASE ID RELEASE 71%69236	G1 Phase	43/43	0	633.5	0.95	Up
579	CYCLIN D ASSOCIATED EVENTS IN G1%REACTOME%R-HSA-69231.7	Cyclin D associated events in G1	43/43	0	634.5	0.95	Up
580	DEFECTIVE CP CAUSES ACERULOPLASMINEMIA (ACERULOP)%REACTOME%R-HSA-5619060.1	Defective CP causes aceruloplasminemia (ACERULOP)	43863	0	635.5	-2.08	Down
581	SULFIDE OXIDATION TO SULFATE%REACTOME%R-HSA-1614517.2	Sulfide oxidation to sulfate	43988	0	635.5	-1.12	Down
582	IL-6-TYPE CYTOKINE RECEPTOR LIGAND INTERACTIONS%REACTOME%R-HSA-6788467.3	IL-6-type cytokine receptor ligand interactions	15/17	0	636	-1.83	Down
583	RUNX3 REGULATES WNT SIGNALING%REACTOME%R-HSA-8951430.1	RUNX3 regulates WNT signaling	44051	0	637	1.6	Up
584	NECTIN NECL TRANS HETERODIMERIZATION%REACTOME DATABASE ID RELEASE 71%420597	Nectin Necl trans heterodimerization	43897	0	639	-3.52	Down
585	INFLUENZA VIRAL RNA TRANSCRIPTION AND REPLICATION%REACTOME DATABASE ID RELEASE 71%168273	Influenza Viral RNA Transcription and Replication	128/134	0	639	0.65	Up
586	RSK ACTIVATION%REACTOME%R-HSA-444257.3	RSK activation	44019	0	640	-0.82	Down
587	DEFECTIVE SLC40A1 CAUSES HEMOCHROMATOSIS 4 (HFE4) (MACROPHAGES)%REACTOME%R-HSA-5619049.1	Defective SLC40A1 causes hemochromatosis 4 (HFE4) ...	43863	0	640.5	-2.08	Down
588	SMOOTH MUSCLE CONTRACTION%REACTOME%R-HSA-445355.3	Smooth Muscle Contraction	33/38	0	641.5	-1.33	Down
589	RHO GTPASE CYCLE%REACTOME DATABASE ID RELEASE 71%194840	Rho GTPase cycle	137/144	0	641.5	-0.87	Down
590	HIV INFECTION%REACTOME DATABASE ID RELEASE 71%162906	HIV Infection	212/234	0	642.5	0.55	Up
591	NTF3 ACTIVATES NTRK3 SIGNALING%REACTOME%R-HSA-9034013.1	NTF3 activates NTRK3 signaling	43863	0	643.5	-1.9	Down
592	TRAF3 DEFICIENCY - HSE%REACTOME DATABASE ID RELEASE 71%5602571	TRAF3 deficiency - HSE	43893	0	644	-0.99	Down
593	P53-DEPENDENT G1 S DNA DAMAGE CHECKPOINT%REACTOME DATABASE ID RELEASE 71%69580	p53-Dependent G1 S DNA damage checkpoint	63/68	0	644.5	0.59	Up
594	ASSEMBLY OF ACTIVE LPL AND LIPC LIPASE COMPLEXES%REACTOME DATABASE ID RELEASE 71%8963889	Assembly of active LPL and LIPC lipase complexes	14/18	0	644.5	-1.97	Down
595	FORMATION OF RNA POL II ELONGATION COMPLEX%REACTOME%R-HSA-112382.2	Formation of RNA Pol II elongation complex	52/63	0	645	0.47	Up
596	P53-DEPENDENT G1 DNA DAMAGE RESPONSE%REACTOME DATABASE ID RELEASE 71%69563	p53-Dependent G1 DNA Damage Response	63/68	0	645.5	0.59	Up
597	RNA POLYMERASE II TRANSCRIPTION ELONGATION%REACTOME%R-HSA-75955.2	RNA Polymerase II Transcription Elongation	52/63	0	646	0.47	Up
598	ABORTIVE ELONGATION OF HIV-1 TRANSCRIPT IN THE ABSENCE OF TAT%REACTOME%R-HSA-167242.2	Abortive elongation of HIV-1 transcript in the abs ...	19/23	0	646.5	0.48	Up
599	RHO GTPASES ACTIVATE WASPS AND WAVES%REACTOME DATABASE ID RELEASE 71%5663213	RHO GTPases Activate WASPs and WAVEs	35/35	0	648	-0.7	Down
600	ACTIVATION OF BID AND TRANSLOCATION TO MITOCHONDRIA%REACTOME%R-HSA-75108.3	Activation of BID and translocation to mitochondri ...	43925	0	649	0.84	Up
601	REGULATION OF RUNX1 EXPRESSION AND ACTIVITY%REACTOME DATABASE ID RELEASE 71%8934593	Regulation of RUNX1 Expression and Activity	13/18	0	650.5	0.91	Up
602	PROCESSIVE SYNTHESIS ON THE C-STRAND OF THE TELOMERE%REACTOME%R-HSA-174414.2	Processive synthesis on the C-strand of the telome ...	44146	0	650.5	0.94	Up
603	PROLONGED ERK ACTIVATION EVENTS%REACTOME%R-HSA-169893.1	Prolonged ERK activation events	14/14	0	651.5	-0.68	Down
604	TRANSPORT OF NUCLEOTIDE SUGARS%REACTOME%R-HSA-727802.1	Transport of nucleotide sugars	44052	0	652	-0.82	Down
605	EPHA-MEDIATED GROWTH CONE COLLAPSE%REACTOME%R-HSA-3928663.3	EPHA-mediated growth cone collapse	14/14	0	653.5	-0.99	Down
606	TLR3-MEDIATED TICAM1-DEPENDENT PROGRAMMED CELL DEATH%REACTOME DATABASE ID RELEASE 71%9013957	TLR3-mediated TICAM1-dependent programmed cell dea ...	43988	0	654	-1.06	Down
607	AXONAL GROWTH STIMULATION%REACTOME%R-HSA-209563.2	Axonal growth stimulation	43925	0	654.5	-1.33	Down
608	TRANSLESION SYNTHESIS BY Y FAMILY DNA POLYMERASES BYPASSES LESIONS ON DNA TEMPLATE%REACTOME DATABASE ID RELEASE 71%110313	Translesion synthesis by Y family DNA polymerases ...	36/39	0	655.5	0.72	Up
609	SIGNALING BY BMP%REACTOME DATABASE ID RELEASE 71%201451	Signaling by BMP	25/28	0	663.5	-1.41	Down
610	GENERATION OF SECOND MESSENGER MOLECULES%REACTOME DATABASE ID RELEASE 71%202433	Generation of second messenger molecules	31/40	0	664	-1.04	Down
611	NEUREXINS AND NEUROLIGINS%REACTOME%R-HSA-6794361.4	Neurexins and neuroligins	53/57	0	668.5	-1.83	Down
612	DEFECTIVE DHDDS CAUSES RETINITIS PIGMENTOSA 59%REACTOME%R-HSA-4755609.1	Defective DHDDS causes retinitis pigmentosa 59	43863	0	669	-1.23	Down
613	INTEGRATION OF PROVIRUS%REACTOME DATABASE ID RELEASE 71%162592	Integration of provirus	44083	0	669.5	0.56	Up
614	REGULATION OF PTEN GENE TRANSCRIPTION%REACTOME DATABASE ID RELEASE 71%8943724	Regulation of PTEN gene transcription	54/59	0	673	0.9	Up
615	APC C:CDC20 MEDIATED DEGRADATION OF SECURIN%REACTOME%R-HSA-174154.2	APC C:Cdc20 mediated degradation of Securin	63/69	0	673.5	0.59	Up
616	CHROMATIN MODIFYING ENZYMES%REACTOME%R-HSA-3247509.4	Chromatin modifying enzymes	231/275	0	674	0.63	Up
617	STEROLS ARE 12-HYDROXYLATED BY CYP8B1%REACTOME%R-HSA-211994.1	Sterols are 12-hydroxylated by CYP8B1	43863	0	674	-1.84	Down
618	SMAC, XIAP-REGULATED APOPTOTIC RESPONSE%REACTOME%R-HSA-111469.3	SMAC, XIAP-regulated apoptotic response	44019	0	674	-0.67	Down
619	MISMATCH REPAIR (MMR) DIRECTED BY MSH2:MSH3 (MUTSBETA)%REACTOME DATABASE ID RELEASE 71%5358606	Mismatch repair (MMR) directed by MSH2:MSH3 (MutSb ...	13/14	0	674.5	0.94	Up
620	CHROMATIN ORGANIZATION%REACTOME DATABASE ID RELEASE 71%4839726	Chromatin organization	231/275	0	675	0.63	Up
621	SMAC (DIABLO) BINDS TO IAPS%REACTOME DATABASE ID RELEASE 71%111463	SMAC (DIABLO) binds to IAPs	44019	0	675	-0.67	Down
622	THE ROLE OF GTSE1 IN G2 M PROGRESSION AFTER G2 CHECKPOINT%REACTOME DATABASE ID RELEASE 71%8852276	The role of GTSE1 in G2 M progression after G2 che ...	57/62	0	675.5	0.63	Up
623	SMAC(DIABLO)-MEDIATED DISSOCIATION OF IAP:CASPASE COMPLEXES%REACTOME DATABASE ID RELEASE 71%111464	SMAC(DIABLO)-mediated dissociation of IAP:caspase ...	44019	0	676	-0.67	Down
624	METABOLISM OF STEROID HORMONES%REACTOME%R-HSA-196071.2	Metabolism of steroid hormones	30/35	0	679	-1.91	Down
625	PROCESSING AND ACTIVATION OF SUMO%REACTOME DATABASE ID RELEASE 71%3215018	Processing and activation of SUMO	44114	0	682.5	0.42	Up
626	TRANSCRIPTIONAL REGULATION BY SMALL RNAS%REACTOME DATABASE ID RELEASE 71%5578749	Transcriptional regulation by small RNAs	82/104	0	683	0.71	Up
627	CD22 MEDIATED BCR REGULATION%REACTOME DATABASE ID RELEASE 71%5690714	CD22 mediated BCR regulation	4/60	0	683.5	-1.99	Down
628	MYOGENESIS%REACTOME%R-HSA-525793.2	Myogenesis	23/28	0	684	-0.96	Down
629	ACTIVATION OF THE AP-1 FAMILY OF TRANSCRIPTION FACTORS%REACTOME%R-HSA-450341.1	Activation of the AP-1 family of transcription fac ...	44114	0	684.5	-0.98	Down
630	CDT1 ASSOCIATION WITH THE CDC6:ORC:ORIGIN COMPLEX%REACTOME DATABASE ID RELEASE 71%68827	CDT1 association with the CDC6:ORC:origin complex	56/61	0	684.5	0.61	Up
631	EARLY PHASE OF HIV LIFE CYCLE%REACTOME%R-HSA-162594.2	Early Phase of HIV Life Cycle	14/14	0	690	0.65	Up
632	TRYPTOPHAN CATABOLISM%REACTOME%R-HSA-71240.2	Tryptophan catabolism	44179	0	691	1.16	Up
633	PENTOSE PHOSPHATE PATHWAY DISEASE%REACTOME%R-HSA-6791465.1	Pentose phosphate pathway disease	43863	0	693	0.71	Up
634	RUNX3 REGULATES RUNX1-MEDIATED TRANSCRIPTION%REACTOME%R-HSA-8951911.1	RUNX3 regulates RUNX1-mediated transcription	43863	0	695.5	-0.47	Down
635	PEPTIDE HORMONE BIOSYNTHESIS%REACTOME DATABASE ID RELEASE 71%209952	Peptide hormone biosynthesis	44086	0	696.5	1.63	Up
636	RECYCLING OF BILE ACIDS AND SALTS%REACTOME%R-HSA-159418.2	Recycling of bile acids and salts	16/16	0	696.5	-2.09	Down
637	TRANSLESION SYNTHESIS BY POLH%REACTOME%R-HSA-110320.1	Translesion Synthesis by POLH	18/19	0	697	0.69	Up
638	FCGAMMA RECEPTOR (FCGR) DEPENDENT PHAGOCYTOSIS%REACTOME%R-HSA-2029480.1	Fcgamma receptor (FCGR) dependent phagocytosis	81/141	0	697.5	-0.77	Down
639	RNA POLYMERASE I PROMOTER CLEARANCE%REACTOME%R-HSA-73854.3	RNA Polymerase I Promoter Clearance	90/111	0	698.5	0.73	Up
640	SIGNALING BY ERBB2 IN CANCER%REACTOME%R-HSA-1227990.1	Signaling by ERBB2 in Cancer	20/22	0	701	-1.15	Down
641	RHO GTPASES ACTIVATE CIT%REACTOME DATABASE ID RELEASE 71%5625900	RHO GTPases activate CIT	18/19	0	701	-1.12	Down
642	DEFECTIVE MISMATCH REPAIR ASSOCIATED WITH MSH6%REACTOME%R-HSA-5632968.1	Defective Mismatch Repair Associated With MSH6	43863	0	703	0.76	Up
643	PROTEIN METHYLATION%REACTOME%R-HSA-8876725.2	Protein methylation	13/19	0	703	0.57	Up
644	PHOSPHORYLATION OF CD3 AND TCR ZETA CHAINS%REACTOME DATABASE ID RELEASE 71%202427	Phosphorylation of CD3 and TCR zeta chains	19/28	0	703.5	-1.12	Down
645	TRANSCRIPTIONAL REGULATION BY RUNX2%REACTOME DATABASE ID RELEASE 71%8878166	Transcriptional regulation by RUNX2	114/121	0	704	0.81	Up
646	ATF6 (ATF6-ALPHA) ACTIVATES CHAPERONES%REACTOME%R-HSA-381033.2	ATF6 (ATF6-alpha) activates chaperones	44115	0	706	0.5	Up
647	PROGRESSIVE TRIMMING OF ALPHA-1,2-LINKED MANNOSE RESIDUES FROM MAN9 8 7GLCNAC2 TO PRODUCE MAN5GLCNAC2%REACTOME DATABASE ID RELEASE 71%964827	Progressive trimming of alpha-1,2-linked mannose r ...	43893	0	707.5	-1.4	Down
648	REGULATION OF TP53 ACTIVITY THROUGH METHYLATION%REACTOME DATABASE ID RELEASE 71%6804760	Regulation of TP53 Activity through Methylation	17/19	0	707.5	0.6	Up
649	STABILIZATION OF P53%REACTOME%R-HSA-69541.5	Stabilization of p53	54/59	0	710	0.54	Up
650	AUTODEGRADATION OF CDH1 BY CDH1:APC C%REACTOME DATABASE ID RELEASE 71%174084	Autodegradation of Cdh1 by Cdh1:APC C	61/65	0	710	0.55	Up
651	DCC MEDIATED ATTRACTIVE SIGNALING%REACTOME DATABASE ID RELEASE 71%418885	DCC mediated attractive signaling	13/13	0	712	-1.11	Down
652	UPTAKE AND FUNCTION OF DIPHTHERIA TOXIN%REACTOME%R-HSA-5336415.1	Uptake and function of diphtheria toxin	43988	0	712.5	0.78	Up
653	ABASIC SUGAR-PHOSPHATE REMOVAL VIA THE SINGLE-NUCLEOTIDE REPLACEMENT PATHWAY%REACTOME%R-HSA-73930.1	Abasic sugar-phosphate removal via the single-nucl ...	43863	0	712.5	0.82	Up
654	EXTRA-NUCLEAR ESTROGEN SIGNALING%REACTOME DATABASE ID RELEASE 71%9009391	Extra-nuclear estrogen signaling	69/72	0	713.5	-1.11	Down
655	NRAGE SIGNALS DEATH THROUGH JNK%REACTOME%R-HSA-193648.1	NRAGE signals death through JNK	57/61	0	713.5	-0.86	Down
656	RNA POLYMERASE I TRANSCRIPTION%REACTOME DATABASE ID RELEASE 71%73864	RNA Polymerase I Transcription	91/112	0	714	0.73	Up
657	RAB REGULATION OF TRAFFICKING%REACTOME DATABASE ID RELEASE 71%9007101	Rab regulation of trafficking	112/122	0	714	-0.65	Down
658	SCF(SKP2)-MEDIATED DEGRADATION OF P27 P21%REACTOME%R-HSA-187577.3	SCF(Skp2)-mediated degradation of p27 p21	59/62	0	714.5	0.63	Up
659	NEUROFASCIN INTERACTIONS%REACTOME%R-HSA-447043.1	Neurofascin interactions	44019	0	714.5	-1.89	Down
660	UBIQUITIN-DEPENDENT DEGRADATION OF CYCLIN D%REACTOME DATABASE ID RELEASE 71%75815	Ubiquitin-dependent degradation of Cyclin D	49/54	0	715.5	0.56	Up
661	GENE EXPRESSION (TRANSCRIPTION)%REACTOME DATABASE ID RELEASE 71%74160	Gene expression (Transcription)	1347/1497	0	715.5	0.7	Up
662	ADENOSINE P1 RECEPTORS%REACTOME DATABASE ID RELEASE 71%417973	Adenosine P1 receptors	43925	0	718	-1.24	Down
663	COOPERATION OF PREFOLDIN AND TRIC CCT IN ACTIN AND TUBULIN FOLDING%REACTOME%R-HSA-389958.2	Cooperation of Prefoldin and TriC CCT in actin and ...	30/33	0	718.5	0.79	Up
664	RAB GEFS EXCHANGE GTP FOR GDP ON RABS%REACTOME%R-HSA-8876198.3	RAB GEFs exchange GTP for GDP on RABs	83/89	0	719.5	-0.7	Down
665	METABOLISM OF SEROTONIN%REACTOME DATABASE ID RELEASE 71%380612	Metabolism of serotonin	43863	0	722	-1.37	Down
666	DEFECTIVE ST3GAL3 CAUSES MCT12 AND EIEE15%REACTOME%R-HSA-3656243.1	Defective ST3GAL3 causes MCT12 and EIEE15	44051	0	723	-2.77	Down
667	KERATAN SULFATE BIOSYNTHESIS%REACTOME DATABASE ID RELEASE 71%2022854	Keratan sulfate biosynthesis	27/28	0	723	-1.74	Down
668	PKMTS METHYLATE HISTONE LYSINES%REACTOME%R-HSA-3214841.3	PKMTs methylate histone lysines	53/71	0	724	0.7	Up
669	ACETYLCHOLINE REGULATES INSULIN SECRETION%REACTOME%R-HSA-399997.1	Acetylcholine regulates insulin secretion	44114	0	726.5	-0.93	Down
670	SYNTHESIS OF PC%REACTOME%R-HSA-1483191.4	Synthesis of PC	28/28	0	726.5	-1.33	Down
671	PTK6 PROMOTES HIF1A STABILIZATION%REACTOME%R-HSA-8857538.2	PTK6 promotes HIF1A stabilization	43988	0	728	-1.03	Down
672	REGULATION OF RUNX3 EXPRESSION AND ACTIVITY%REACTOME DATABASE ID RELEASE 71%8941858	Regulation of RUNX3 expression and activity	53/57	0	728.5	0.54	Up
673	RELAXIN RECEPTORS%REACTOME%R-HSA-444821.1	Relaxin receptors	43959	0	728.5	-2.16	Down
674	REMOVAL OF THE FLAP INTERMEDIATE FROM THE C-STRAND%REACTOME%R-HSA-174437.2	Removal of the Flap Intermediate from the C-strand	44114	0	728.5	0.95	Up
675	COPI-DEPENDENT GOLGI-TO-ER RETROGRADE TRAFFIC%REACTOME%R-HSA-6811434.1	COPI-dependent Golgi-to-ER retrograde traffic	79/82	0	728.5	0.88	Up
676	MRNA EDITING%REACTOME%R-HSA-75072.3	mRNA Editing	44115	0	729	-1.18	Down
677	ARMS-MEDIATED ACTIVATION%REACTOME DATABASE ID RELEASE 71%170984	ARMS-mediated activation	44019	0	729	-0.8	Down
678	SYNTHESIS, SECRETION, AND INACTIVATION OF GLUCAGON-LIKE PEPTIDE-1 (GLP-1)%REACTOME DATABASE ID RELEASE 71%381771	Synthesis, secretion, and inactivation of Glucagon ...	18/20	0	729	-2.05	Down
679	CELLULAR RESPONSES TO STRESS%REACTOME DATABASE ID RELEASE 71%2262752	Cellular responses to stress	511/568	0	729.5	0.72	Up
680	SCAVENGING BY CLASS B RECEPTORS%REACTOME DATABASE ID RELEASE 71%3000471	Scavenging by Class B Receptors	43956	0	731	-2.32	Down
681	ERYTHROPOIETIN ACTIVATES PHOSPHOINOSITIDE-3-KINASE (PI3K)%REACTOME DATABASE ID RELEASE 71%9027276	Erythropoietin activates Phosphoinositide-3-kinase ...	44147	0	732.5	-0.93	Down
682	MAPK TARGETS NUCLEAR EVENTS MEDIATED BY MAP KINASES%REACTOME DATABASE ID RELEASE 71%450282	MAPK targets Nuclear events mediated by MAP kinas ...	31/31	0	733.5	-0.86	Down
683	RNA POLYMERASE II PRE-TRANSCRIPTION EVENTS%REACTOME%R-HSA-674695.3	RNA Polymerase II Pre-transcription Events	74/87	0	735.5	0.46	Up
684	NEGATIVE EPIGENETIC REGULATION OF RRNA EXPRESSION%REACTOME%R-HSA-5250941.2	Negative epigenetic regulation of rRNA expression	89/110	0	736.5	0.76	Up
685	N-GLYCAN TRIMMING AND ELONGATION IN THE CIS-GOLGI%REACTOME DATABASE ID RELEASE 71%964739	N-glycan trimming and elongation in the cis-Golgi	43956	0	737.5	-1.06	Down
686	ACTIVATION OF PKB%REACTOME DATABASE ID RELEASE 71%165158	Activation of PKB	43925	0	737.5	1.52	Up
687	KETONE BODY CATABOLISM%REACTOME%R-HSA-77108.4	Ketone body catabolism	43925	0	740	-0.81	Down
688	BASE EXCISION REPAIR%REACTOME DATABASE ID RELEASE 71%73884	Base Excision Repair	73/89	0	742.5	0.75	Up
689	SIGNALING BY ERBB2%REACTOME DATABASE ID RELEASE 71%1227986	Signaling by ERBB2	44/46	0	743.5	-0.89	Down
690	PEROXISOMAL LIPID METABOLISM%REACTOME%R-HSA-390918.5	Peroxisomal lipid metabolism	23/24	0	745.5	-0.75	Down
691	FRS2-MEDIATED ACTIVATION%REACTOME%R-HSA-170968.4	Frs2-mediated activation	44146	0	746	-0.76	Down
692	METABOLISM OF FOLATE AND PTERINES%REACTOME%R-HSA-196757.5	Metabolism of folate and pterines	14/16	0	746	1.11	Up
693	DEFECTIVE CHST6 CAUSES MCDC1%REACTOME%R-HSA-3656225.1	Defective CHST6 causes MCDC1	44051	0	746.5	-2.87	Down
694	SIGNALING BY HIGH-KINASE ACTIVITY BRAF MUTANTS%REACTOME%R-HSA-6802948.1	Signaling by high-kinase activity BRAF mutants	32/33	0	747	-0.86	Down
695	BETA OXIDATION OF DECANOYL-COA TO OCTANOYL-COA-COA%REACTOME%R-HSA-77346.3	Beta oxidation of decanoyl-CoA to octanoyl-CoA-CoA	43988	0	747.5	-0.83	Down
696	ENERGY DEPENDENT REGULATION OF MTOR BY LKB1-AMPK%REACTOME DATABASE ID RELEASE 71%380972	Energy dependent regulation of mTOR by LKB1-AMPK	26/29	0	751.5	-0.67	Down
697	CELL JUNCTION ORGANIZATION%REACTOME DATABASE ID RELEASE 71%446728	Cell junction organization	75/87	0	752	-1.46	Down
698	TELOMERE MAINTENANCE%REACTOME%R-HSA-157579.2	Telomere Maintenance	65/82	0	754	0.85	Up
699	METABOLISM OF POLYAMINES%REACTOME%R-HSA-351202.3	Metabolism of polyamines	54/60	0	756.5	0.57	Up
700	LIPOPROTEIN METABOLISM%REACTOME DATABASE ID RELEASE 71%174824	Lipoprotein metabolism	60/67	0	757	-1.24	Down
701	ATTENUATION PHASE%REACTOME%R-HSA-3371568.1	Attenuation phase	13/14	0	757	0.63	Up
702	DEGRADATION OF AXIN%REACTOME%R-HSA-4641257.2	Degradation of AXIN	52/57	0	758.5	0.54	Up
703	NORC NEGATIVELY REGULATES RRNA EXPRESSION%REACTOME DATABASE ID RELEASE 71%427413	NoRC negatively regulates rRNA expression	86/107	0	760	0.76	Up
704	GLUTAMATE NEUROTRANSMITTER RELEASE CYCLE%REACTOME DATABASE ID RELEASE 71%210500	Glutamate Neurotransmitter Release Cycle	21/23	0	761	-1.56	Down
705	ERK MAPK TARGETS%REACTOME%R-HSA-198753.1	ERK MAPK targets	22/22	0	761.5	-0.77	Down
706	GLYCOGEN SYNTHESIS%REACTOME%R-HSA-3322077.4	Glycogen synthesis	15/16	0	761.5	-1.32	Down
707	SYNTHESIS OF EPOXY (EET) AND DIHYDROXYEICOSATRIENOIC ACIDS (DHET)%REACTOME DATABASE ID RELEASE 71%2142670	Synthesis of epoxy (EET) and dihydroxyeicosatrieno ...	44020	0	762.5	-1.15	Down
708	CYTOCHROME C-MEDIATED APOPTOTIC RESPONSE%REACTOME%R-HSA-111461.3	Cytochrome c-mediated apoptotic response	13/13	0	766	-0.59	Down
709	INFECTIOUS DISEASE%REACTOME DATABASE ID RELEASE 71%5663205	Infectious disease	443/490	0	766	0.62	Up
710	RUNX1 INTERACTS WITH CO-FACTORS WHOSE PRECISE EFFECT ON RUNX1 TARGETS IS NOT KNOWN%REACTOME%R-HSA-8939243.1	RUNX1 interacts with co-factors whose precise effe ...	34/37	0	767	0.89	Up
711	MITOTIC PROPHASE%REACTOME DATABASE ID RELEASE 71%68875	Mitotic Prophase	113/135	0	767.5	0.78	Up
712	PLASMA LIPOPROTEIN CLEARANCE%REACTOME%R-HSA-8964043.1	Plasma lipoprotein clearance	29/32	0	769	-1.16	Down
713	DEFECTIVE B4GALT1 CAUSES B4GALT1-CDG (CDG-2D)%REACTOME DATABASE ID RELEASE 71%3656244	Defective B4GALT1 causes B4GALT1-CDG (CDG-2d)	44051	0	769.5	-2.7	Down
714	PEROXISOMAL PROTEIN IMPORT%REACTOME DATABASE ID RELEASE 71%9033241	Peroxisomal protein import	61/62	0	770	-0.93	Down
715	DISINHIBITION OF SNARE FORMATION%REACTOME DATABASE ID RELEASE 71%114516	Disinhibition of SNARE formation	43956	0	770	-1.23	Down
716	UBIQUITIN MEDIATED DEGRADATION OF PHOSPHORYLATED CDC25A%REACTOME DATABASE ID RELEASE 71%69601	Ubiquitin Mediated Degradation of Phosphorylated C ...	49/54	0	770.5	0.55	Up
717	P53-INDEPENDENT DNA DAMAGE RESPONSE%REACTOME DATABASE ID RELEASE 71%69610	p53-Independent DNA Damage Response	49/54	0	771.5	0.55	Up
718	REGULATION OF ORNITHINE DECARBOXYLASE (ODC)%REACTOME%R-HSA-350562.2	Regulation of ornithine decarboxylase (ODC)	48/53	0	771.5	0.53	Up
719	B-WICH COMPLEX POSITIVELY REGULATES RRNA EXPRESSION%REACTOME%R-HSA-5250924.2	B-WICH complex positively regulates rRNA expressio ...	69/90	0	772.5	0.82	Up
720	P53-INDEPENDENT G1 S DNA DAMAGE CHECKPOINT%REACTOME%R-HSA-69613.2	p53-Independent G1 S DNA damage checkpoint	49/54	0	772.5	0.55	Up
721	SIGNALING BY NTRKS%REACTOME DATABASE ID RELEASE 71%166520	Signaling by NTRKs	96/98	0	773	-0.94	Down
722	SYNTHESIS OF PYROPHOSPHATES IN THE CYTOSOL%REACTOME DATABASE ID RELEASE 71%1855167	Synthesis of pyrophosphates in the cytosol	44114	0	773	-0.92	Down
723	TERMINAL PATHWAY OF COMPLEMENT%REACTOME%R-HSA-166665.3	Terminal pathway of complement	43990	0	774.5	-3.12	Down
724	ACYL CHAIN REMODELLING OF PS%REACTOME%R-HSA-1482801.3	Acyl chain remodelling of PS	21/22	0	776.5	-1.27	Down
725	CYTOSOLIC SENSORS OF PATHOGEN-ASSOCIATED DNA%REACTOME DATABASE ID RELEASE 71%1834949	Cytosolic sensors of pathogen-associated DNA	62/64	0	777	0.55	Up
726	CELL DEATH SIGNALLING VIA NRAGE, NRIF AND NADE%REACTOME%R-HSA-204998.1	Cell death signalling via NRAGE, NRIF and NADE	73/78	0	778.5	-0.77	Down
727	TRAFFICKING AND PROCESSING OF ENDOSOMAL TLR%REACTOME%R-HSA-1679131.1	Trafficking and processing of endosomal TLR	44117	0	779	-1.67	Down
728	CYTOCHROME P450 - ARRANGED BY SUBSTRATE TYPE%REACTOME DATABASE ID RELEASE 71%211897	Cytochrome P450 - arranged by substrate type	55/66	0	780	-1.28	Down
729	GLUCOSE METABOLISM%REACTOME%R-HSA-70326.8	Glucose metabolism	84/86	0	780.5	0.69	Up
730	MITOCHONDRIAL FATTY ACID BETA-OXIDATION%REACTOME%R-HSA-77289.5	Mitochondrial Fatty Acid Beta-Oxidation	35/39	0	781.5	-0.9	Down
731	SCF-BETA-TRCP MEDIATED DEGRADATION OF EMI1%REACTOME DATABASE ID RELEASE 71%174113	SCF-beta-TrCP mediated degradation of Emi1	52/57	0	782	0.52	Up
732	DEATH RECEPTOR SIGNALLING%REACTOME%R-HSA-73887.4	Death Receptor Signalling	132/141	0	782	-0.81	Down
733	FORMATION OF TUBULIN FOLDING INTERMEDIATES BY CCT TRIC%REACTOME%R-HSA-389960.2	Formation of tubulin folding intermediates by CCT ...	24/26	0	782	0.81	Up
734	TRAF6 MEDIATED IRF7 ACTIVATION IN TLR7 8 OR 9 SIGNALING%REACTOME DATABASE ID RELEASE 71%975110	TRAF6 mediated IRF7 activation in TLR7 8 or 9 sign ...	44084	0	782.5	-1.28	Down
735	RMTS METHYLATE HISTONE ARGININES%REACTOME DATABASE ID RELEASE 71%3214858	RMTs methylate histone arginines	64/79	0	782.5	0.92	Up
736	CONJUGATION OF SALICYLATE WITH GLYCINE%REACTOME%R-HSA-177128.1	Conjugation of salicylate with glycine	43991	0	783	-2.04	Down
737	WNT MEDIATED ACTIVATION OF DVL%REACTOME DATABASE ID RELEASE 71%201688	WNT mediated activation of DVL	44021	0	783.5	0.55	Up
738	GLUTATHIONE CONJUGATION%REACTOME%R-HSA-156590.2	Glutathione conjugation	36/41	0	784.5	-1.52	Down
739	RRNA MODIFICATION IN THE MITOCHONDRION%REACTOME%R-HSA-6793080.3	rRNA modification in the mitochondrion	43896	0	786.5	0.54	Up
740	ASYMMETRIC LOCALIZATION OF PCP PROTEINS%REACTOME%R-HSA-4608870.1	Asymmetric localization of PCP proteins	59/66	0	787	0.53	Up
741	INCRETIN SYNTHESIS, SECRETION, AND INACTIVATION%REACTOME DATABASE ID RELEASE 71%400508	Incretin synthesis, secretion, and inactivation	20/23	0	788	-1.93	Down
742	SIGNALING BY NTRK1 (TRKA)%REACTOME DATABASE ID RELEASE 71%187037	Signaling by NTRK1 (TRKA)	76/77	0	788	-0.8	Down
743	SYNTHESIS OF PI%REACTOME%R-HSA-1483226.3	Synthesis of PI	43956	0	789	-0.79	Down
744	SIGNALING BY FGFR2 IIIA TM%REACTOME DATABASE ID RELEASE 71%8851708	Signaling by FGFR2 IIIa TM	19/19	0	792.5	0.5	Up
745	ACTIVATION OF RAC1%REACTOME DATABASE ID RELEASE 71%428540	Activation of RAC1	44148	0	796.5	-0.92	Down
746	DARPP-32 EVENTS%REACTOME%R-HSA-180024.3	DARPP-32 events	23/25	0	798	-0.98	Down
747	TWIK-RELEATED ACID-SENSITIVE K+ CHANNEL (TASK)%REACTOME DATABASE ID RELEASE 71%1299316	TWIK-releated acid-sensitive K+ channel (TASK)	43863	0	798.5	-3.56	Down
748	LYSOSOME VESICLE BIOGENESIS%REACTOME%R-HSA-432720.2	Lysosome Vesicle Biogenesis	34/35	0	798.5	-0.86	Down
749	DEFECTIVE SLC7A7 CAUSES LYSINURIC PROTEIN INTOLERANCE (LPI)%REACTOME DATABASE ID RELEASE 71%5660862	Defective SLC7A7 causes lysinuric protein intolera ...	43863	0	798.5	1.14	Up
750	INTEGRATION OF VIRAL DNA INTO HOST GENOMIC DNA%REACTOME DATABASE ID RELEASE 71%175567	Integration of viral DNA into host genomic DNA	43893	0	799.5	0.97	Up
751	DEGRADATION OF DVL%REACTOME%R-HSA-4641258.2	Degradation of DVL	53/59	0	800	0.51	Up
752	AUTOINTEGRATION RESULTS IN VIRAL DNA CIRCLES%REACTOME DATABASE ID RELEASE 71%177539	Autointegration results in viral DNA circles	43893	0	801	0.97	Up
753	ABACAVIR TRANSMEMBRANE TRANSPORT%REACTOME DATABASE ID RELEASE 71%2161517	Abacavir transmembrane transport	43956	0	802	-3.54	Down
754	SCAVENGING BY CLASS H RECEPTORS%REACTOME DATABASE ID RELEASE 71%3000497	Scavenging by Class H Receptors	43925	0	803	-1.97	Down
755	IRAK4 DEFICIENCY (TLR5)%REACTOME DATABASE ID RELEASE 71%5603037	IRAK4 deficiency (TLR5)	43925	0	805.5	-1.36	Down
756	RHO GTPASES ACTIVATE NADPH OXIDASES%REACTOME DATABASE ID RELEASE 71%5668599	RHO GTPases Activate NADPH Oxidases	23/24	0	806	-0.97	Down
757	DEFECTIVE MMAA CAUSES METHYLMALONIC ACIDURIA TYPE CBLA%REACTOME%R-HSA-3359475.1	Defective MMAA causes methylmalonic aciduria type ...	43863	0	807.5	-0.59	Down
758	AMINO ACID TRANSPORT ACROSS THE PLASMA MEMBRANE%REACTOME%R-HSA-352230.3	Amino acid transport across the plasma membrane	32/32	0	808	1.41	Up
759	DEFECTIVE MUT CAUSES METHYLMALONIC ACIDURIA MUT TYPE%REACTOME DATABASE ID RELEASE 71%3359478	Defective MUT causes methylmalonic aciduria mut ty ...	43863	0	808.5	-0.59	Down
760	NICOTINATE METABOLISM%REACTOME DATABASE ID RELEASE 71%196807	Nicotinate metabolism	24/31	0	810.5	-1.26	Down
761	ACTIVATED NTRK3 SIGNALS THROUGH RAS%REACTOME DATABASE ID RELEASE 71%9034864	Activated NTRK3 signals through RAS	43956	0	811	-1.1	Down
762	SYNTHESIS OF PIPS AT THE PLASMA MEMBRANE%REACTOME%R-HSA-1660499.6	Synthesis of PIPs at the plasma membrane	52/53	0	812.5	-0.87	Down
763	ATF6 (ATF6-ALPHA) ACTIVATES CHAPERONE GENES%REACTOME%R-HSA-381183.2	ATF6 (ATF6-alpha) activates chaperone genes	44052	0	812.5	0.45	Up
764	FCERI MEDIATED MAPK ACTIVATION%REACTOME DATABASE ID RELEASE 71%2871796	FCERI mediated MAPK activation	25/79	0	813.5	-0.88	Down
765	DEFECTS IN COBALAMIN (B12) METABOLISM%REACTOME%R-HSA-3296469.1	Defects in cobalamin (B12) metabolism	13/14	0	813.5	-1.08	Down
766	2-LTR CIRCLE FORMATION%REACTOME%R-HSA-164843.2	2-LTR circle formation	44019	0	814	0.6	Up
767	VISUAL PHOTOTRANSDUCTION%REACTOME DATABASE ID RELEASE 71%2187338	Visual phototransduction	81/99	0	814	-1.5	Down
768	GAB1 SIGNALOSOME%REACTOME DATABASE ID RELEASE 71%180292	GAB1 signalosome	15/16	0	815.5	-0.95	Down
769	VLDL CLEARANCE%REACTOME%R-HSA-8964046.1	VLDL clearance	43957	0	815.5	-1.88	Down
770	CASPASE ACTIVATION VIA EXTRINSIC APOPTOTIC SIGNALLING PATHWAY%REACTOME DATABASE ID RELEASE 71%5357769	Caspase activation via extrinsic apoptotic signall ...	24/25	0	816.5	-0.92	Down
771	REACTIONS SPECIFIC TO THE COMPLEX N-GLYCAN SYNTHESIS PATHWAY%REACTOME%R-HSA-975578.3	Reactions specific to the complex N-glycan synthes ...	44114	0	817	-1.15	Down
772	IKK COMPLEX RECRUITMENT MEDIATED BY RIP1%REACTOME DATABASE ID RELEASE 71%937041	IKK complex recruitment mediated by RIP1	22/22	0	820.5	-0.68	Down
773	HEDGEHOG 'OFF' STATE%REACTOME DATABASE ID RELEASE 71%5610787	Hedgehog 'off' state	97/103	0	822	0.54	Up
774	CREB1 PHOSPHORYLATION THROUGH THE ACTIVATION OF ADENYLATE CYCLASE%REACTOME DATABASE ID RELEASE 71%442720	CREB1 phosphorylation through the activation of Ad ...	44147	0	822	-1.23	Down
775	DEFECTIVE CSF2RA CAUSES PULMONARY SURFACTANT METABOLISM DYSFUNCTION 4 (SMDP4)%REACTOME%R-HSA-5688890.1	Defective CSF2RA causes pulmonary surfactant metab ...	44051	0	823	-1.6	Down
776	INTERLEUKIN-6 FAMILY SIGNALING%REACTOME DATABASE ID RELEASE 71%6783589	Interleukin-6 family signaling	22/24	0	823	-1.78	Down
777	RRNA PROCESSING IN THE MITOCHONDRION%REACTOME%R-HSA-8868766.2	rRNA processing in the mitochondrion	43992	0	823.5	0.52	Up
778	DEFECTIVE CSF2RB CAUSES PULMONARY SURFACTANT METABOLISM DYSFUNCTION 5 (SMDP5)%REACTOME%R-HSA-5688849.1	Defective CSF2RB causes pulmonary surfactant metab ...	44051	0	824	-1.6	Down
779	MANIPULATION OF HOST ENERGY METABOLISM%REACTOME%R-HSA-9636667.1	Manipulation of host energy metabolism	43863	0	824.5	0.87	Up
780	MAP2K AND MAPK ACTIVATION%REACTOME DATABASE ID RELEASE 71%5674135	MAP2K and MAPK activation	36/37	0	825	-0.84	Down
781	SIGNALING BY ERYTHROPOIETIN%REACTOME DATABASE ID RELEASE 71%9006335	Signaling by Erythropoietin	22/23	0	827	-0.84	Down
782	SMAD2 SMAD3:SMAD4 HETEROTRIMER REGULATES TRANSCRIPTION%REACTOME DATABASE ID RELEASE 71%2173796	SMAD2 SMAD3:SMAD4 heterotrimer regulates transcrip ...	30/32	0	828.5	0.96	Up
783	BUDDING AND MATURATION OF HIV VIRION%REACTOME DATABASE ID RELEASE 71%162588	Budding and maturation of HIV virion	26/28	0	829	-0.59	Down
784	HIGHLY CALCIUM PERMEABLE NICOTINIC ACETYLCHOLINE RECEPTORS%REACTOME%R-HSA-629597.1	Highly calcium permeable nicotinic acetylcholine r ...	44022	0	829	-1.81	Down
785	DISPLACEMENT OF DNA GLYCOSYLASE BY APEX1%REACTOME%R-HSA-110357.1	Displacement of DNA glycosylase by APEX1	44019	0	829	0.65	Up
786	FGFR2 MUTANT RECEPTOR ACTIVATION%REACTOME DATABASE ID RELEASE 71%1839126	FGFR2 mutant receptor activation	27/30	0	830	0.79	Up
787	HIGHLY CALCIUM PERMEABLE POSTSYNAPTIC NICOTINIC ACETYLCHOLINE RECEPTORS%REACTOME%R-HSA-629594.1	Highly calcium permeable postsynaptic nicotinic ac ...	44024	0	830	-1.81	Down
788	REGULATION OF RAS BY GAPS%REACTOME%R-HSA-5658442.1	Regulation of RAS by GAPs	63/70	0	831	0.51	Up
789	PHYSIOLOGICAL FACTORS%REACTOME%R-HSA-5578768.1	Physiological factors	44177	0	831	-1.16	Down
790	NUCLEOSOME ASSEMBLY%REACTOME%R-HSA-774815.1	Nucleosome assembly	55/73	0	832	0.84	Up
791	DOPAMINE NEUROTRANSMITTER RELEASE CYCLE%REACTOME%R-HSA-212676.2	Dopamine Neurotransmitter Release Cycle	21/22	0	833	-1.42	Down
792	DEPOSITION OF NEW CENPA-CONTAINING NUCLEOSOMES AT THE CENTROMERE%REACTOME%R-HSA-606279.1	Deposition of new CENPA-containing nucleosomes at ...	55/73	0	833	0.84	Up
793	RNA POLYMERASE I PROMOTER ESCAPE%REACTOME DATABASE ID RELEASE 71%73772	RNA Polymerase I Promoter Escape	71/92	0	833	0.77	Up
794	CROSS-PRESENTATION OF SOLUBLE EXOGENOUS ANTIGENS (ENDOSOMES)%REACTOME%R-HSA-1236978.1	Cross-presentation of soluble exogenous antigens ( ...	47/52	0	833	0.52	Up
795	REGULATION OF EXPRESSION OF SLITS AND ROBOS%REACTOME DATABASE ID RELEASE 71%9010553	Regulation of expression of SLITs and ROBOs	160/174	0	833	0.6	Up
796	OTHER SEMAPHORIN INTERACTIONS%REACTOME DATABASE ID RELEASE 71%416700	Other semaphorin interactions	19/19	0	834.5	-1.46	Down
797	AFLATOXIN ACTIVATION AND DETOXIFICATION%REACTOME%R-HSA-5423646.3	Aflatoxin activation and detoxification	18/24	0	836.5	-1.2	Down
798	DIGESTION OF DIETARY CARBOHYDRATE%REACTOME%R-HSA-189085.2	Digestion of dietary carbohydrate	44023	0	836.5	-2.91	Down
799	TRANSLOCATION OF ZAP-70 TO IMMUNOLOGICAL SYNAPSE%REACTOME DATABASE ID RELEASE 71%202430	Translocation of ZAP-70 to Immunological synapse	16/25	0	840	-1.06	Down
800	HCMV EARLY EVENTS%REACTOME DATABASE ID RELEASE 71%9609690	HCMV Early Events	97/116	0	841	0.74	Up
801	SYNTHESIS OF BILE ACIDS AND BILE SALTS VIA 24-HYDROXYCHOLESTEROL%REACTOME%R-HSA-193775.1	Synthesis of bile acids and bile salts via 24-hydr ...	13/14	0	843	-1.3	Down
802	AUTODEGRADATION OF THE E3 UBIQUITIN LIGASE COP1%REACTOME%R-HSA-349425.2	Autodegradation of the E3 ubiquitin ligase COP1	49/54	0	843	0.5	Up
803	REGULATION OF GENE EXPRESSION IN BETA CELLS%REACTOME DATABASE ID RELEASE 71%210745	Regulation of gene expression in beta cells	17/19	0	844	-1.84	Down
804	REGULATION OF ACTIVATED PAK-2P34 BY PROTEASOME MEDIATED DEGRADATION%REACTOME DATABASE ID RELEASE 71%211733	Regulation of activated PAK-2p34 by proteasome med ...	47/52	0	846	0.5	Up
805	FCERI MEDIATED CA+2 MOBILIZATION%REACTOME%R-HSA-2871809.1	FCERI mediated Ca+2 mobilization	24/79	0	848	-1.04	Down
806	TRANSLATION%REACTOME DATABASE ID RELEASE 71%72766	Translation	276/295	0	849.5	0.57	Up
807	TOLL-LIKE RECEPTOR CASCADES%REACTOME%R-HSA-168898.6	Toll-like Receptor Cascades	143/149	0	851	-0.97	Down
808	REGULATION OF PTEN STABILITY AND ACTIVITY%REACTOME%R-HSA-8948751.1	Regulation of PTEN stability and activity	66/71	0	851.5	0.51	Up
809	TNFR1-INDUCED PROAPOPTOTIC SIGNALING%REACTOME%R-HSA-5357786.2	TNFR1-induced proapoptotic signaling	13/13	0	852	-1.06	Down
810	P75NTR REGULATES AXONOGENESIS%REACTOME%R-HSA-193697.1	p75NTR regulates axonogenesis	44052	0	854.5	-0.9	Down
811	SCAVENGING OF HEME FROM PLASMA%REACTOME DATABASE ID RELEASE 71%2168880	Scavenging of heme from plasma	12/68	0	854.5	-1.79	Down
812	AUF1 (HNRNP D0) BINDS AND DESTABILIZES MRNA%REACTOME DATABASE ID RELEASE 71%450408	AUF1 (hnRNP D0) binds and destabilizes mRNA	50/56	0	854.5	0.5	Up
813	LOCALIZATION OF THE PINCH-ILK-PARVIN COMPLEX TO FOCAL ADHESIONS%REACTOME DATABASE ID RELEASE 71%446343	Localization of the PINCH-ILK-PARVIN complex to fo ...	43925	0	856.5	-0.44	Down
814	PROTON-COUPLED MONOCARBOXYLATE TRANSPORT%REACTOME%R-HSA-433692.3	Proton-coupled monocarboxylate transport	43957	0	857.5	-1.03	Down
815	DISEASES ASSOCIATED WITH VISUAL TRANSDUCTION%REACTOME DATABASE ID RELEASE 71%2474795	Diseases associated with visual transduction	44119	0	858	-1.73	Down
816	SUMO IS TRANSFERRED FROM E1 TO E2 (UBE2I, UBC9)%REACTOME%R-HSA-3065678.2	SUMO is transferred from E1 to E2 (UBE2I, UBC9)	44019	0	858.5	0.48	Up
817	SYNTHESIS OF PS%REACTOME DATABASE ID RELEASE 71%1483101	Synthesis of PS	43863	0	859	0.68	Up
818	RETINOID CYCLE DISEASE EVENTS%REACTOME%R-HSA-2453864.2	Retinoid cycle disease events	44119	0	859	-1.73	Down
819	BINDING OF TCF LEF:CTNNB1 TO TARGET GENE PROMOTERS%REACTOME%R-HSA-4411364.3	Binding of TCF LEF:CTNNB1 to target gene promoters	44051	0	859.5	1.68	Up
820	REGULATION OF PYRUVATE DEHYDROGENASE (PDH) COMPLEX%REACTOME DATABASE ID RELEASE 71%204174	Regulation of pyruvate dehydrogenase (PDH) complex	16/16	0	860.5	-0.85	Down
821	SYNTHESIS OF SUBSTRATES IN N-GLYCAN BIOSYTHESIS%REACTOME%R-HSA-446219.2	Synthesis of substrates in N-glycan biosythesis	61/63	0	861.5	-1.1	Down
822	METABOLISM OF VITAMIN K%REACTOME%R-HSA-6806664.3	Metabolism of vitamin K	43893	0	862	0.39	Up
823	BRANCHED-CHAIN AMINO ACID CATABOLISM%REACTOME%R-HSA-70895.3	Branched-chain amino acid catabolism	19/19	0	862.5	-0.64	Down
824	NEGATIVE REGULATION OF NOTCH4 SIGNALING%REACTOME DATABASE ID RELEASE 71%9604323	Negative regulation of NOTCH4 signaling	52/55	0	868.5	0.52	Up
825	ACTIVATION OF THE MRNA UPON BINDING OF THE CAP-BINDING COMPLEX AND EIFS, AND SUBSEQUENT BINDING TO 43S%REACTOME%R-HSA-72662.3	Activation of the mRNA upon binding of the cap-bin ...	54/61	0	869	0.68	Up
826	NUCLEAR EVENTS (KINASE AND TRANSCRIPTION FACTOR ACTIVATION)%REACTOME DATABASE ID RELEASE 71%198725	Nuclear Events (kinase and transcription factor ac ...	25/25	0	869	-0.77	Down
827	REGULATION OF TNFR1 SIGNALING%REACTOME DATABASE ID RELEASE 71%5357905	Regulation of TNFR1 signaling	30/32	0	869.5	-0.91	Down
828	DEFECTIVE MISMATCH REPAIR ASSOCIATED WITH MSH2%REACTOME%R-HSA-5632928.1	Defective Mismatch Repair Associated With MSH2	43893	0	869.5	0.76	Up
829	COMPLEMENT CASCADE%REACTOME%R-HSA-166658.2	Complement cascade	46/113	0	870	-1.98	Down
830	FBXL7 DOWN-REGULATES AURKA DURING MITOTIC ENTRY AND IN EARLY MITOSIS%REACTOME DATABASE ID RELEASE 71%8854050	FBXL7 down-regulates AURKA during mitotic entry an ...	52/57	0	871	0.54	Up
831	GLYCEROPHOSPHOLIPID BIOSYNTHESIS%REACTOME DATABASE ID RELEASE 71%1483206	Glycerophospholipid biosynthesis	117/129	0	871.5	-1.18	Down
832	LIGAND-INDEPENDENT CASPASE ACTIVATION VIA DCC%REACTOME DATABASE ID RELEASE 71%418889	Ligand-independent caspase activation via DCC	44084	0	872.5	-0.74	Down
833	DECTIN-1 MEDIATED NONCANONICAL NF-KB SIGNALING%REACTOME DATABASE ID RELEASE 71%5607761	Dectin-1 mediated noncanonical NF-kB signaling	57/62	0	872.5	0.48	Up
834	BETA-OXIDATION OF PRISTANOYL-COA%REACTOME DATABASE ID RELEASE 71%389887	Beta-oxidation of pristanoyl-CoA	44051	0	873	-0.67	Down
835	ACTIVATION OF PUMA AND TRANSLOCATION TO MITOCHONDRIA%REACTOME%R-HSA-139915.5	Activation of PUMA and translocation to mitochondr ...	44052	0	874	0.98	Up
836	ACYL CHAIN REMODELLING OF PI%REACTOME%R-HSA-1482922.2	Acyl chain remodelling of PI	16/17	0	874	-1.26	Down
837	MRNA DECAY BY 5' TO 3' EXORIBONUCLEASE%REACTOME DATABASE ID RELEASE 71%430039	mRNA decay by 5' to 3' exoribonuclease	15/15	0	874	0.54	Up
838	RUNX3 REGULATES P14-ARF%REACTOME%R-HSA-8951936.1	RUNX3 regulates p14-ARF	44053	0	875	1.14	Up
839	PLATELET AGGREGATION (PLUG FORMATION)%REACTOME%R-HSA-76009.2	Platelet Aggregation (Plug Formation)	34/36	0	876.5	-0.91	Down
840	SIGNALING BY BRAF AND RAF FUSIONS%REACTOME%R-HSA-6802952.1	Signaling by BRAF and RAF fusions	59/62	0	878.5	-0.89	Down
841	DISEASES ASSOCIATED WITH SURFACTANT METABOLISM%REACTOME%R-HSA-5687613.1	Diseases associated with surfactant metabolism	44114	0	879	-1.49	Down
842	NRCAM INTERACTIONS%REACTOME%R-HSA-447038.1	NrCAM interactions	44019	0	880.5	-1.5	Down
843	VIF-MEDIATED DEGRADATION OF APOBEC3G%REACTOME DATABASE ID RELEASE 71%180585	Vif-mediated degradation of APOBEC3G	50/55	0	884.5	0.51	Up
844	NIK-->NONCANONICAL NF-KB SIGNALING%REACTOME DATABASE ID RELEASE 71%5676590	NIK-->noncanonical NF-kB signaling	56/61	0	885.5	0.49	Up
845	SIGNALING BY NON-RECEPTOR TYROSINE KINASES%REACTOME%R-HSA-9006927.3	Signaling by Non-Receptor Tyrosine Kinases	51/51	0	887	-1.12	Down
846	SIGNALING BY PTK6%REACTOME DATABASE ID RELEASE 71%8848021	Signaling by PTK6	51/51	0	888	-1.12	Down
847	TICAM1, RIP1-MEDIATED IKK COMPLEX RECRUITMENT%REACTOME%R-HSA-168927.3	TICAM1, RIP1-mediated IKK complex recruitment	19/19	0	889.5	-0.67	Down
848	PHENYLALANINE METABOLISM%REACTOME DATABASE ID RELEASE 71%8964208	Phenylalanine metabolism	43957	0	891	1.42	Up
849	REGULATION OF RUNX2 EXPRESSION AND ACTIVITY%REACTOME DATABASE ID RELEASE 71%8939902	Regulation of RUNX2 expression and activity	68/73	0	891.5	0.67	Up
850	SDK INTERACTIONS%REACTOME%R-HSA-373756.2	SDK interactions	43863	0	894	-1.35	Down
851	POTASSIUM TRANSPORT CHANNELS%REACTOME%R-HSA-1296067.1	Potassium transport channels	43864	0	894	-1.62	Down
852	NEPHRIN FAMILY INTERACTIONS%REACTOME DATABASE ID RELEASE 71%373753	Nephrin family interactions	22/22	0	895	-0.72	Down
853	INTESTINAL SACCHARIDASE DEFICIENCIES%REACTOME%R-HSA-5659898.2	Intestinal saccharidase deficiencies	43863	0	895.5	-4.63	Down
854	FREE FATTY ACIDS REGULATE INSULIN SECRETION%REACTOME%R-HSA-400451.1	Free fatty acids regulate insulin secretion	44115	0	896	-1.4	Down
855	ANTAGONISM OF ACTIVIN BY FOLLISTATIN%REACTOME%R-HSA-2473224.2	Antagonism of Activin by Follistatin	43925	0	896.5	2.5	Up
856	TRANSLATION INITIATION COMPLEX FORMATION%REACTOME DATABASE ID RELEASE 71%72649	Translation initiation complex formation	53/60	0	896.5	0.67	Up
857	CERAMIDE SIGNALLING%REACTOME DATABASE ID RELEASE 71%193681	Ceramide signalling	43893	0	897.5	-1.93	Down
858	SURFACTANT METABOLISM%REACTOME%R-HSA-5683826.3	Surfactant metabolism	25/30	0	898.5	-1.38	Down
859	REGULATION OF APOPTOSIS%REACTOME%R-HSA-169911.2	Regulation of Apoptosis	50/55	0	899	0.5	Up
860	TRAF6-MEDIATED INDUCTION OF TAK1 COMPLEX WITHIN TLR4 COMPLEX%REACTOME%R-HSA-937072.2	TRAF6-mediated induction of TAK1 complex within TL ...	15/15	0	899.5	-0.73	Down
861	CELLULAR RESPONSES TO EXTERNAL STIMULI%REACTOME DATABASE ID RELEASE 71%8953897	Cellular responses to external stimuli	525/582	0	900	0.73	Up
862	NONSENSE-MEDIATED DECAY (NMD)%REACTOME%R-HSA-927802.2	Nonsense-Mediated Decay (NMD)	110/117	0	900	0.62	Up
863	DOWNREGULATION OF ERBB2:ERBB3 SIGNALING%REACTOME DATABASE ID RELEASE 71%1358803	Downregulation of ERBB2:ERBB3 signaling	44177	0	900	-1.12	Down
864	NONSENSE MEDIATED DECAY (NMD) ENHANCED BY THE EXON JUNCTION COMPLEX (EJC)%REACTOME%R-HSA-975957.1	Nonsense Mediated Decay (NMD) enhanced by the Exon ...	110/117	0	901	0.62	Up
865	REGULATION OF BETA-CELL DEVELOPMENT%REACTOME%R-HSA-186712.2	Regulation of beta-cell development	36/39	0	901.5	-1.74	Down
866	BETA-OXIDATION OF VERY LONG CHAIN FATTY ACIDS%REACTOME DATABASE ID RELEASE 71%390247	Beta-oxidation of very long chain fatty acids	44020	0	902	-0.82	Down
867	IRAK2 MEDIATED ACTIVATION OF TAK1 COMPLEX UPON TLR7 8 OR 9 STIMULATION%REACTOME DATABASE ID RELEASE 71%975163	IRAK2 mediated activation of TAK1 complex upon TLR ...	15/15	0	903	-0.73	Down
868	GLYCOSPHINGOLIPID METABOLISM%REACTOME%R-HSA-1660662.5	Glycosphingolipid metabolism	42/45	0	904	-1.19	Down
869	SYNTHESIS OF DOLICHYL-PHOSPHATE MANNOSE%REACTOME%R-HSA-162699.1	Synthesis of dolichyl-phosphate mannose	43893	0	904.5	0.81	Up
870	CLEARANCE OF DOPAMINE%REACTOME%R-HSA-379401.2	Clearance of dopamine	43894	0	904.5	-1.34	Down
871	ACTIVATION OF PPARGC1A (PGC-1ALPHA) BY PHOSPHORYLATION%REACTOME DATABASE ID RELEASE 71%2151209	Activation of PPARGC1A (PGC-1alpha) by phosphoryla ...	44084	0	904.5	-1.63	Down
872	DEFECTIVE DPM1 CAUSES DPM1-CDG (CDG-1E)%REACTOME%R-HSA-4717374.1	Defective DPM1 causes DPM1-CDG (CDG-1e)	43893	0	905.5	0.81	Up
873	SCAVENGING BY CLASS F RECEPTORS%REACTOME%R-HSA-3000484.1	Scavenging by Class F Receptors	43988	0	906	0.77	Up
874	DEFECTIVE DPM3 CAUSES DPM3-CDG (CDG-1O)%REACTOME DATABASE ID RELEASE 71%4719360	Defective DPM3 causes DPM3-CDG (CDG-1o)	43893	0	906.5	0.81	Up
875	NEGATIVE REGULATION OF FGFR1 SIGNALING%REACTOME%R-HSA-5654726.2	Negative regulation of FGFR1 signaling	23/26	0	906.5	-1.01	Down
876	NUCLEOBASE CATABOLISM%REACTOME%R-HSA-8956319.1	Nucleobase catabolism	27/32	0	907	-1.31	Down
877	CELLULAR SENESCENCE%REACTOME DATABASE ID RELEASE 71%2559583	Cellular Senescence	165/194	0	907.5	0.85	Up
878	DEFECTIVE DPM2 CAUSES DPM2-CDG (CDG-1U)%REACTOME%R-HSA-4719377.1	Defective DPM2 causes DPM2-CDG (CDG-1u)	43893	0	907.5	0.81	Up
879	RUNX2 REGULATES GENES INVOLVED IN CELL MIGRATION%REACTOME%R-HSA-8941332.1	RUNX2 regulates genes involved in cell migration	44019	0	908	1.89	Up
880	TOLL LIKE RECEPTOR 4 (TLR4) CASCADE%REACTOME%R-HSA-166016.2	Toll Like Receptor 4 (TLR4) Cascade	121/123	0	908.5	-0.84	Down
881	VPU MEDIATED DEGRADATION OF CD4%REACTOME%R-HSA-180534.1	Vpu mediated degradation of CD4	49/54	0	908.5	0.5	Up
882	SIGNALLING TO ERK5%REACTOME%R-HSA-198765.1	Signalling to ERK5	43863	0	910	-0.49	Down
883	HH MUTANTS THAT DON'T UNDERGO AUTOCATALYTIC PROCESSING ARE DEGRADED BY ERAD%REACTOME%R-HSA-5362768.1	Hh mutants that don't undergo autocatalytic proces ...	52/58	0	910	0.55	Up
884	CELL DIVISION%REACTOME%R-HSA-68884.3	cell division	44148	0	910.5	0.72	Up
885	MET INTERACTS WITH TNS PROTEINS%REACTOME DATABASE ID RELEASE 71%8875513	MET interacts with TNS proteins	43956	0	911	2.44	Up
886	DISEASES OF BASE EXCISION REPAIR%REACTOME DATABASE ID RELEASE 71%9605308	Diseases of Base Excision Repair	43925	0	912	1.13	Up
887	SIGNALING BY FGFR3 FUSIONS IN CANCER%REACTOME DATABASE ID RELEASE 71%8853334	Signaling by FGFR3 fusions in cancer	44051	0	913	-0.48	Down
888	TCF DEPENDENT SIGNALING IN RESPONSE TO WNT%REACTOME DATABASE ID RELEASE 71%201681	TCF dependent signaling in response to WNT	201/237	0	913.5	0.8	Up
889	ARACHIDONIC ACID METABOLISM%REACTOME%R-HSA-2142753.5	Arachidonic acid metabolism	58/63	0	914	-1.42	Down
890	REGULATION OF ACTIN DYNAMICS FOR PHAGOCYTIC CUP FORMATION%REACTOME DATABASE ID RELEASE 71%2029482	Regulation of actin dynamics for phagocytic cup fo ...	59/117	0	915	-0.76	Down
891	RUNX3 REGULATES BCL2L11 (BIM) TRANSCRIPTION%REACTOME DATABASE ID RELEASE 71%8952158	RUNX3 regulates BCL2L11 (BIM) transcription	43956	0	915	-0.62	Down
892	FGFR1B LIGAND BINDING AND ACTIVATION%REACTOME DATABASE ID RELEASE 71%190370	FGFR1b ligand binding and activation	43956	0	915.5	-1.52	Down
893	BBSOME-MEDIATED CARGO-TARGETING TO CILIUM%REACTOME DATABASE ID RELEASE 71%5620922	BBSome-mediated cargo-targeting to cilium	23/23	0	916.5	0.61	Up
894	DEADENYLATION OF MRNA%REACTOME%R-HSA-429947.2	Deadenylation of mRNA	20/25	0	917.5	0.39	Up
895	DISEASES OF PROGRAMMED CELL DEATH%REACTOME%R-HSA-9645723.1	Diseases of Programmed Cell Death	43863	0	918	1.28	Up
896	SIGNALING BY TYPE 1 INSULIN-LIKE GROWTH FACTOR 1 RECEPTOR (IGF1R)%REACTOME%R-HSA-2404192.2	Signaling by Type 1 Insulin-like Growth Factor 1 R ...	40/44	0	919	-1.28	Down
897	DEFECTIVE INTRINSIC PATHWAY FOR APOPTOSIS DUE TO P14ARF LOSS OF FUNCTION%REACTOME DATABASE ID RELEASE 71%9645722	Defective Intrinsic Pathway for Apoptosis Due to p ...	43863	0	919	1.28	Up
898	GASTRIN-CREB SIGNALLING PATHWAY VIA PKC AND MAPK%REACTOME%R-HSA-881907.1	Gastrin-CREB signalling pathway via PKC and MAPK	16/16	0	919.5	-0.59	Down
899	PYRUVATE METABOLISM AND CITRIC ACID (TCA) CYCLE%REACTOME%R-HSA-71406.1	Pyruvate metabolism and Citric Acid (TCA) cycle	51/54	0	921.5	-0.82	Down
900	FGFR2 LIGAND BINDING AND ACTIVATION%REACTOME%R-HSA-190241.1	FGFR2 ligand binding and activation	13/16	0	922	-1.84	Down
901	TBC RABGAPS%REACTOME%R-HSA-8854214.1	TBC RABGAPs	40/45	0	922.5	-0.51	Down
902	SEROTONIN AND MELATONIN BIOSYNTHESIS%REACTOME%R-HSA-209931.1	Serotonin and melatonin biosynthesis	43895	0	923	-2.38	Down
903	BUTYROPHILIN (BTN) FAMILY INTERACTIONS%REACTOME DATABASE ID RELEASE 71%8851680	Butyrophilin (BTN) family interactions	44147	0	924	-2.05	Down
904	RUNX1 REGULATES TRANSCRIPTION OF GENES INVOLVED IN WNT SIGNALING%REACTOME%R-HSA-8939256.1	RUNX1 regulates transcription of genes involved in ...	43989	0	925.5	1.09	Up
905	LXRS REGULATE GENE EXPRESSION TO LIMIT CHOLESTEROL UPTAKE%REACTOME DATABASE ID RELEASE 71%9031525	LXRs regulate gene expression to limit cholesterol ...	43956	0	925.5	-0.64	Down
906	FORMATION OF THE TERNARY COMPLEX, AND SUBSEQUENTLY, THE 43S COMPLEX%REACTOME DATABASE ID RELEASE 71%72695	Formation of the ternary complex, and subsequently ...	49/53	0	927	0.7	Up
907	BIOSYNTHESIS OF MARESINS%REACTOME DATABASE ID RELEASE 71%9018682	Biosynthesis of maresins	43990	0	927.5	-1.65	Down
908	UNC93B1 DEFICIENCY - HSE%REACTOME%R-HSA-5602415.1	UNC93B1 deficiency - HSE	43863	0	929	-2.31	Down
909	RIBOSOMAL SCANNING AND START CODON RECOGNITION%REACTOME%R-HSA-72702.3	Ribosomal scanning and start codon recognition	54/60	0	930	0.67	Up
910	MISSPLICED LRP5 MUTANTS HAVE ENHANCED BETA-CATENIN-DEPENDENT SIGNALING%REACTOME DATABASE ID RELEASE 71%5339717	Misspliced LRP5 mutants have enhanced beta-catenin ...	43988	0	932	1.75	Up
911	KERATINIZATION%REACTOME DATABASE ID RELEASE 71%6805567	Keratinization	101/219	0	932	1.93	Up
912	POST-TRANSLATIONAL MODIFICATION: SYNTHESIS OF GPI-ANCHORED PROTEINS%REACTOME%R-HSA-163125.2	Post-translational modification: synthesis of GPI- ...	85/93	0	936	-1.78	Down
913	CITRIC ACID CYCLE (TCA CYCLE)%REACTOME DATABASE ID RELEASE 71%71403	Citric acid cycle (TCA cycle)	22/22	0	936	-0.64	Down
914	PENTOSE PHOSPHATE PATHWAY%REACTOME%R-HSA-71336.6	Pentose phosphate pathway	14/15	0	938.5	0.64	Up
915	MET ACTIVATES RAP1 AND RAC1%REACTOME DATABASE ID RELEASE 71%8875555	MET activates RAP1 and RAC1	44114	0	939.5	-0.78	Down
916	SEROTONIN NEUROTRANSMITTER RELEASE CYCLE%REACTOME%R-HSA-181429.2	Serotonin Neurotransmitter Release Cycle	16/17	0	940	-1.56	Down
917	O-LINKED GLYCOSYLATION OF MUCINS%REACTOME%R-HSA-913709.3	O-linked glycosylation of mucins	56/66	0	941	-1.54	Down
918	ACTIVATION OF AMPK DOWNSTREAM OF NMDARS%REACTOME DATABASE ID RELEASE 71%9619483	Activation of AMPK downstream of NMDARs	44021	0	941	-0.94	Down
919	METHIONINE SALVAGE PATHWAY%REACTOME DATABASE ID RELEASE 71%1237112	Methionine salvage pathway	43988	0	942	0.81	Up
920	CROSS-PRESENTATION OF PARTICULATE EXOGENOUS ANTIGENS (PHAGOSOMES)%REACTOME DATABASE ID RELEASE 71%1236973	Cross-presentation of particulate exogenous antige ...	44051	0	942.5	-1.75	Down
921	EUKARYOTIC TRANSLATION INITIATION%REACTOME DATABASE ID RELEASE 71%72613	Eukaryotic Translation Initiation	111/121	0	943	0.65	Up
922	BINDING AND UPTAKE OF LIGANDS BY SCAVENGER RECEPTORS%REACTOME DATABASE ID RELEASE 71%2173782	Binding and Uptake of Ligands by Scavenger Recepto ...	38/96	0	943.5	-1.97	Down
923	CAP-DEPENDENT TRANSLATION INITIATION%REACTOME DATABASE ID RELEASE 71%72737	Cap-dependent Translation Initiation	111/121	0	944	0.65	Up
924	PHOSPHORYLATION OF PROTEINS INVOLVED IN THE G2 M TRANSITION BY CYCLIN A:CDC2 COMPLEXES%REACTOME%R-HSA-170145.2	Phosphorylation of proteins involved in the G2 M t ...	43893	0	945.5	1.29	Up
925	NOREPINEPHRINE NEUROTRANSMITTER RELEASE CYCLE%REACTOME%R-HSA-181430.2	Norepinephrine Neurotransmitter Release Cycle	16/17	0	947	-1.52	Down
926	AMPK INHIBITS CHREBP TRANSCRIPTIONAL ACTIVATION ACTIVITY%REACTOME%R-HSA-163680.3	AMPK inhibits chREBP transcriptional activation ac ...	44051	0	949	-2	Down
927	PI-3K CASCADE:FGFR1%REACTOME%R-HSA-5654689.2	PI-3K cascade:FGFR1	13/15	0	950	-1.17	Down
928	ALTERNATIVE COMPLEMENT ACTIVATION%REACTOME DATABASE ID RELEASE 71%173736	Alternative complement activation	43925	0	950.5	-2.13	Down
929	ACTIVATION, TRANSLOCATION AND OLIGOMERIZATION OF BAX%REACTOME DATABASE ID RELEASE 71%114294	Activation, translocation and oligomerization of B ...	43863	0	951	0.61	Up
930	SENSING OF DNA DOUBLE STRAND BREAKS%REACTOME DATABASE ID RELEASE 71%5693548	Sensing of DNA Double Strand Breaks	43988	0	951.5	0.73	Up
931	DEGRADATION OF GLI2 BY THE PROTEASOME%REACTOME%R-HSA-5610783.1	Degradation of GLI2 by the proteasome	57/62	0	952	0.49	Up
932	FATTY ACIDS BOUND TO GPR40 (FFAR1) REGULATE INSULIN SECRETION%REACTOME DATABASE ID RELEASE 71%434316	Fatty Acids bound to GPR40 (FFAR1) regulate insuli ...	44020	0	952.5	-0.96	Down
933	SIGNALING BY FGFR1%REACTOME DATABASE ID RELEASE 71%5654736	Signaling by FGFR1	38/41	0	953	-0.89	Down
934	INTERLEUKIN-15 SIGNALING%REACTOME DATABASE ID RELEASE 71%8983432	Interleukin-15 signaling	14/14	0	954.5	-0.54	Down
935	SEMA4D INDUCED CELL MIGRATION AND GROWTH-CONE COLLAPSE%REACTOME DATABASE ID RELEASE 71%416572	Sema4D induced cell migration and growth-cone coll ...	20/20	0	955.5	-0.9	Down
936	INTERLEUKIN-36 PATHWAY%REACTOME%R-HSA-9014826.1	Interleukin-36 pathway	43927	0	956	1.29	Up
937	PTK6 ACTIVATES STAT3%REACTOME%R-HSA-8849474.1	PTK6 Activates STAT3	43925	0	957	-0.67	Down
938	HH MUTANTS ABROGATE LIGAND SECRETION%REACTOME%R-HSA-5387390.3	Hh mutants abrogate ligand secretion	55/61	0	958.5	0.55	Up
939	RELEASE OF HH-NP FROM THE SECRETING CELL%REACTOME DATABASE ID RELEASE 71%5362798	Release of Hh-Np from the secreting cell	44051	0	959.5	-2.27	Down
940	MITOCHONDRIAL TRANSCRIPTION INITIATION%REACTOME%R-HSA-163282.2	Mitochondrial transcription initiation	43893	0	961.5	0.4	Up
941	TRANSCRIPTION FROM MITOCHONDRIAL PROMOTERS%REACTOME DATABASE ID RELEASE 71%75944	Transcription from mitochondrial promoters	43894	0	962.5	0.4	Up
942	KERATAN SULFATE KERATIN METABOLISM%REACTOME%R-HSA-1638074.1	Keratan sulfate keratin metabolism	32/33	0	962.5	-1.74	Down
943	RHO GTPASES ACTIVATE KTN1%REACTOME DATABASE ID RELEASE 71%5625970	RHO GTPases activate KTN1	44146	0	963	-1.02	Down
944	ACTIVATION OF NF-KAPPAB IN B CELLS%REACTOME DATABASE ID RELEASE 71%1169091	Activation of NF-kappaB in B cells	64/69	0	964.5	0.48	Up
945	SPHINGOLIPID METABOLISM%REACTOME DATABASE ID RELEASE 71%428157	Sphingolipid metabolism	80/88	0	965	-0.9	Down
946	ACTIVATED NOTCH1 TRANSMITS SIGNAL TO THE NUCLEUS%REACTOME DATABASE ID RELEASE 71%2122948	Activated NOTCH1 Transmits Signal to the Nucleus	30/32	0	966.5	-1.07	Down
947	RECYCLING PATHWAY OF L1%REACTOME%R-HSA-437239.1	Recycling pathway of L1	26/28	0	969	-0.97	Down
948	CREATION OF C4 AND C2 ACTIVATORS%REACTOME%R-HSA-166786.2	Creation of C4 and C2 activators	11/70	0	971.5	-1.63	Down
949	DAP12 SIGNALING%REACTOME DATABASE ID RELEASE 71%2424491	DAP12 signaling	24/25	0	972.5	-0.8	Down
950	HDL CLEARANCE%REACTOME%R-HSA-8964011.1	HDL clearance	43925	0	972.5	-1.61	Down
951	TRANSCRIPTIONAL REGULATION BY RUNX1%REACTOME%R-HSA-8878171.3	Transcriptional regulation by RUNX1	198/239	0	974	0.72	Up
952	CLEARANCE OF SERATONIN%REACTOME%R-HSA-380615.3	Clearance of seratonin	43893	0	975	-1.37	Down
953	INITIAL TRIGGERING OF COMPLEMENT%REACTOME DATABASE ID RELEASE 71%166663	Initial triggering of complement	16/78	0	979	-1.77	Down
954	STRIATED MUSCLE CONTRACTION%REACTOME DATABASE ID RELEASE 71%390522	Striated Muscle Contraction	32/34	0	980	-1.49	Down
955	GTP HYDROLYSIS AND JOINING OF THE 60S RIBOSOMAL SUBUNIT%REACTOME%R-HSA-72706.2	GTP hydrolysis and joining of the 60S ribosomal su ...	105/114	0	981	0.66	Up
956	SELENOAMINO ACID METABOLISM%REACTOME DATABASE ID RELEASE 71%2408522	Selenoamino acid metabolism	111/119	0	982	0.69	Up
957	PRPP BIOSYNTHESIS%REACTOME DATABASE ID RELEASE 71%73843	PRPP biosynthesis	43893	0	982	0.78	Up
958	ROLE OF PHOSPHOLIPIDS IN PHAGOCYTOSIS%REACTOME%R-HSA-2029485.1	Role of phospholipids in phagocytosis	22/82	0	982.5	-0.88	Down
959	ACTIVATED POINT MUTANTS OF FGFR2%REACTOME%R-HSA-2033519.1	Activated point mutants of FGFR2	44149	0	983	-1.82	Down
960	MECP2 REGULATES TRANSCRIPTION OF NEURONAL LIGANDS%REACTOME%R-HSA-9022702.1	MECP2 regulates transcription of neuronal ligands	43989	0	984.5	-2.47	Down
961	L13A-MEDIATED TRANSLATIONAL SILENCING OF CERULOPLASMIN EXPRESSION%REACTOME DATABASE ID RELEASE 71%156827	L13a-mediated translational silencing of Cerulopla ...	103/113	0	986	0.66	Up
962	GLI3 IS PROCESSED TO GLI3R BY THE PROTEASOME%REACTOME%R-HSA-5610785.1	GLI3 is processed to GLI3R by the proteasome	57/62	0	988	0.49	Up
963	FORMATION OF SENESCENCE-ASSOCIATED HETEROCHROMATIN FOCI (SAHF)%REACTOME DATABASE ID RELEASE 71%2559584	Formation of Senescence-Associated Heterochromatin ...	15/16	0	988.5	0.86	Up
964	NUCLEOTIDE METABOLISM%REACTOME DATABASE ID RELEASE 71%15869	Nucleotide metabolism	83/95	0	991	0.76	Up
965	INTERCONVERSION OF 2-OXOGLUTARATE AND 2-HYDROXYGLUTARATE%REACTOME DATABASE ID RELEASE 71%880009	Interconversion of 2-oxoglutarate and 2-hydroxyglu ...	43893	0	993.5	0.27	Up
966	DEFECTIVE CUBN CAUSES HEREDITARY MEGALOBLASTIC ANEMIA 1%REACTOME DATABASE ID RELEASE 71%3359463	Defective CUBN causes hereditary megaloblastic ane ...	43893	0	994	-1.61	Down
967	DEFECTIVE AMN CAUSES HEREDITARY MEGALOBLASTIC ANEMIA 1%REACTOME DATABASE ID RELEASE 71%3359462	Defective AMN causes hereditary megaloblastic anem ...	43893	0	995	-1.61	Down
968	SIGNALING BY NOTCH4%REACTOME%R-HSA-9013694.2	Signaling by NOTCH4	79/83	0	995	0.53	Up
969	ARL13B-MEDIATED CILIARY TRAFFICKING OF INPP5E%REACTOME%R-HSA-5624958.1	ARL13B-mediated ciliary trafficking of INPP5E	43893	0	995.5	0.57	Up
970	NEGATIVE REGULATION OF FGFR2 SIGNALING%REACTOME%R-HSA-5654727.1	Negative regulation of FGFR2 signaling	25/28	0	995.5	-1.06	Down
971	SUMOYLATION OF TRANSCRIPTION FACTORS%REACTOME%R-HSA-3232118.7	SUMOylation of transcription factors	17/18	0	997	0.56	Up
972	PROLINE CATABOLISM%REACTOME DATABASE ID RELEASE 71%70688	Proline catabolism	43864	0	997	1.63	Up
973	INHIBITION OF HOST MRNA PROCESSING AND RNA SILENCING%REACTOME%R-HSA-168315.4	Inhibition of Host mRNA Processing and RNA Silenci ...	43863	0	997	0.85	Up
974	NEF MEDIATED DOWNREGULATION OF CD28 CELL SURFACE EXPRESSION%REACTOME DATABASE ID RELEASE 71%164939	Nef mediated downregulation of CD28 cell surface e ...	43863	0	998.5	-0.72	Down
975	MEIOTIC RECOMBINATION%REACTOME%R-HSA-912446.2	Meiotic recombination	64/87	0	999	0.91	Up
976	DOWNSTREAM SIGNALING OF ACTIVATED FGFR1%REACTOME%R-HSA-5654687.2	Downstream signaling of activated FGFR1	21/23	0	999.5	-1.06	Down
977	DEREGULATED CDK5 TRIGGERS MULTIPLE NEURODEGENERATIVE PATHWAYS IN ALZHEIMER'S DISEASE MODELS%REACTOME%R-HSA-8862803.2	Deregulated CDK5 triggers multiple neurodegenerati ...	20/22	0	1000	0.83	Up
978	PD-1 SIGNALING%REACTOME%R-HSA-389948.1	PD-1 signaling	20/29	0	1001	-1.02	Down
979	MYD88 DEFICIENCY (TLR5)%REACTOME%R-HSA-5602680.1	MyD88 deficiency (TLR5)	43863	0	1001	-0.66	Down
980	NEURODEGENERATIVE DISEASES%REACTOME DATABASE ID RELEASE 71%8863678	Neurodegenerative Diseases	20/22	0	1001	0.83	Up
981	GPVI-MEDIATED ACTIVATION CASCADE%REACTOME DATABASE ID RELEASE 71%114604	GPVI-mediated activation cascade	32/33	0	1001.5	-0.66	Down
982	FATTY ACYL-COA BIOSYNTHESIS%REACTOME%R-HSA-75105.6	Fatty acyl-CoA biosynthesis	29/37	0	1001.5	1.03	Up
983	SYNTHESIS OF DOLICHYL-PHOSPHATE-GLUCOSE%REACTOME%R-HSA-480985.2	Synthesis of dolichyl-phosphate-glucose	43863	0	1001.5	0.69	Up
984	NTF3 ACTIVATES NTRK2 (TRKB) SIGNALING%REACTOME%R-HSA-9025046.1	NTF3 activates NTRK2 (TRKB) signaling	43863	0	1003	-1.53	Down
985	RESPONSE OF EIF2AK4 (GCN2) TO AMINO ACID DEFICIENCY%REACTOME DATABASE ID RELEASE 71%9633012	Response of EIF2AK4 (GCN2) to amino acid deficienc ...	97/103	0	1004	0.72	Up
986	ONCOGENIC MAPK SIGNALING%REACTOME%R-HSA-6802957.4	Oncogenic MAPK signaling	67/70	0	1006.5	-0.85	Down
987	RNA POLYMERASE II TRANSCRIPTION%REACTOME%R-HSA-73857.5	RNA Polymerase II Transcription	1220/1362	0	1007	0.69	Up
988	GOLGI ASSOCIATED VESICLE BIOGENESIS%REACTOME%R-HSA-432722.3	Golgi Associated Vesicle Biogenesis	51/54	0	1007	-0.61	Down
989	VITAMINS%REACTOME DATABASE ID RELEASE 71%211916	Vitamins	43957	0	1008.5	1.48	Up
990	INSULIN RECEPTOR SIGNALLING CASCADE%REACTOME DATABASE ID RELEASE 71%74751	Insulin receptor signalling cascade	41/45	0	1009.5	-1.02	Down
991	CONDENSATION OF PROPHASE CHROMOSOMES%REACTOME%R-HSA-2299718.1	Condensation of Prophase Chromosomes	52/73	3e-06	1010	0.92	Up
992	INTERLEUKIN-1 SIGNALING%REACTOME%R-HSA-9020702.1	Interleukin-1 signaling	96/103	0	1010	0.58	Up
993	SIGNALING BY RECEPTOR TYROSINE KINASES%REACTOME DATABASE ID RELEASE 71%9006934	Signaling by Receptor Tyrosine Kinases	419/444	0	1012	-1.08	Down
994	CHEMOKINE RECEPTORS BIND CHEMOKINES%REACTOME%R-HSA-380108.3	Chemokine receptors bind chemokines	50/58	0	1012.5	-1.83	Down
995	SUMO IS CONJUGATED TO E1 (UBA2:SAE1)%REACTOME DATABASE ID RELEASE 71%3065676	SUMO is conjugated to E1 (UBA2:SAE1)	43956	0	1013	0.42	Up
996	METHYLATION%REACTOME%R-HSA-156581.4	Methylation	44149	0	1013.5	0.77	Up
997	TRANS-GOLGI NETWORK VESICLE BUDDING%REACTOME%R-HSA-199992.3	trans-Golgi Network Vesicle Budding	69/72	0	1017	-0.63	Down
998	APOPTOSIS INDUCED DNA FRAGMENTATION%REACTOME DATABASE ID RELEASE 71%140342	Apoptosis induced DNA fragmentation	44178	0	1018	0.78	Up
999	IRF3-MEDIATED INDUCTION OF TYPE I IFN%REACTOME%R-HSA-3270619.1	IRF3-mediated induction of type I IFN	13/13	0	1018.5	0.54	Up
1000	MISCELLANEOUS TRANSPORT AND BINDING EVENTS%REACTOME%R-HSA-5223345.4	Miscellaneous transport and binding events	22/24	0	1021.5	-0.88	Down
1001	FOXO-MEDIATED TRANSCRIPTION OF CELL DEATH GENES%REACTOME DATABASE ID RELEASE 71%9614657	FOXO-mediated transcription of cell death genes	13/16	0	1022.5	-0.87	Down
1002	PROPIONYL-COA CATABOLISM%REACTOME DATABASE ID RELEASE 71%71032	Propionyl-CoA catabolism	43956	0	1022.5	-0.51	Down
1003	METABOLISM OF NITRIC OXIDE: ENOS ACTIVATION AND REGULATION%REACTOME%R-HSA-202131.3	Metabolism of nitric oxide: eNOS activation and re ...	14/15	0	1023	-0.85	Down
1004	OPSINS%REACTOME DATABASE ID RELEASE 71%419771	Opsins	43932	0	1023	-1.49	Down
1005	DEFECTIVE SLC16A1 CAUSES SYMPTOMATIC DEFICIENCY IN LACTATE TRANSPORT (SDLT)%REACTOME%R-HSA-5619070.1	Defective SLC16A1 causes symptomatic deficiency in ...	43863	0	1025	-0.71	Down
1006	TRANSPORT OF GLYCEROL FROM ADIPOCYTES TO THE LIVER BY AQUAPORINS%REACTOME%R-HSA-432030.1	Transport of glycerol from adipocytes to the liver ...	43863	0	1025	-2.65	Down
1007	INTERLEUKIN-2 FAMILY SIGNALING%REACTOME%R-HSA-451927.5	Interleukin-2 family signaling	40/44	0	1025.5	-0.73	Down
1008	MYOCLONIC EPILEPSY OF LAFORA%REACTOME DATABASE ID RELEASE 71%3785653	Myoclonic epilepsy of Lafora	44083	0	1026.5	-1.08	Down
1009	FORMATION OF THE CORNIFIED ENVELOPE%REACTOME DATABASE ID RELEASE 71%6809371	Formation of the cornified envelope	50/75	0	1027.5	1.76	Up
1010	CLASS I PEROXISOMAL MEMBRANE PROTEIN IMPORT%REACTOME DATABASE ID RELEASE 71%9603798	Class I peroxisomal membrane protein import	19/19	0	1027.5	-1.09	Down
1011	DEGRADATION OF GLI1 BY THE PROTEASOME%REACTOME%R-HSA-5610780.1	Degradation of GLI1 by the proteasome	57/63	0	1028	0.5	Up
1012	DISEASES OF METABOLISM%REACTOME%R-HSA-5668914.1	Diseases of metabolism	98/108	0	1029	-1.31	Down
1013	TRNA PROCESSING IN THE MITOCHONDRION%REACTOME%R-HSA-6785470.4	tRNA processing in the mitochondrion	43926	0	1029.5	0.5	Up
1014	VIRUS ASSEMBLY AND RELEASE%REACTOME DATABASE ID RELEASE 71%168268	Virus Assembly and Release	43863	0	1029.5	0.4	Up
1015	ASSEMBLY OF VIRAL COMPONENTS AT THE BUDDING SITE%REACTOME DATABASE ID RELEASE 71%168316	Assembly of Viral Components at the Budding Site	43863	0	1030.5	0.4	Up
1016	ENDOSOMAL VACUOLAR PATHWAY%REACTOME DATABASE ID RELEASE 71%1236977	Endosomal Vacuolar pathway	44086	0	1030.5	-0.61	Down
1017	INACTIVATION, RECOVERY AND REGULATION OF THE PHOTOTRANSDUCTION CASCADE%REACTOME DATABASE ID RELEASE 71%2514859	Inactivation, recovery and regulation of the photo ...	23/30	0	1031.5	-1.57	Down
1018	SODIUM-COUPLED SULPHATE, DI- AND TRI-CARBOXYLATE TRANSPORTERS%REACTOME%R-HSA-433137.1	Sodium-coupled sulphate, di- and tri-carboxylate t ...	43956	0	1031.5	-3.6	Down
1019	ASSEMBLY OF COLLAGEN FIBRILS AND OTHER MULTIMERIC STRUCTURES%REACTOME DATABASE ID RELEASE 71%2022090	Assembly of collagen fibrils and other multimeric ...	51/56	6e-06	1032	1.93	Up
1020	METABOLISM OF INGESTED SEMET, SEC, MESEC INTO H2SE%REACTOME%R-HSA-2408508.2	Metabolism of ingested SeMet, Sec, MeSec into H2Se	44052	0	1033	1.13	Up
1021	NONHOMOLOGOUS END-JOINING (NHEJ)%REACTOME DATABASE ID RELEASE 71%5693571	Nonhomologous End-Joining (NHEJ)	57/69	0	1033	0.61	Up
1022	MAPK6 MAPK4 SIGNALING%REACTOME DATABASE ID RELEASE 71%5687128	MAPK6 MAPK4 signaling	81/91	0	1033.5	0.68	Up
1023	OXYGEN-DEPENDENT PROLINE HYDROXYLATION OF HYPOXIA-INDUCIBLE FACTOR ALPHA%REACTOME DATABASE ID RELEASE 71%1234176	Oxygen-dependent proline hydroxylation of Hypoxia- ...	63/68	0	1033.5	0.56	Up
1024	ACTIVATED TAK1 MEDIATES P38 MAPK ACTIVATION%REACTOME%R-HSA-450302.2	activated TAK1 mediates p38 MAPK activation	18/19	0	1033.5	0.75	Up
1025	BLOCH PATHWAY%REACTOME%R-HSA-6807047.1	Bloch pathway	43894	0	1035	0.97	Up
1026	KANDUTSCH-RUSSELL PATHWAY%REACTOME DATABASE ID RELEASE 71%6807062	Kandutsch-Russell pathway	43894	0	1036	0.97	Up
1027	TRANSCRIPTIONAL REGULATION OF WHITE ADIPOCYTE DIFFERENTIATION%REACTOME%R-HSA-381340.2	Transcriptional regulation of white adipocyte diff ...	77/83	0	1039	-1.25	Down
1028	MAPK FAMILY SIGNALING CASCADES%REACTOME DATABASE ID RELEASE 71%5683057	MAPK family signaling cascades	256/278	0	1041	-1.28	Down
1029	CREB PHOSPHORYLATION%REACTOME%R-HSA-199920.1	CREB phosphorylation	44019	0	1041.5	-0.83	Down
1030	SRP-DEPENDENT COTRANSLATIONAL PROTEIN TARGETING TO MEMBRANE%REACTOME%R-HSA-1799339.2	SRP-dependent cotranslational protein targeting to ...	108/114	0	1042.5	0.62	Up
1031	SYNTHESIS OF ACTIVE UBIQUITIN: ROLES OF E1 AND E2 ENZYMES%REACTOME%R-HSA-8866652.2	Synthesis of active ubiquitin: roles of E1 and E2 ...	29/30	0	1042.5	0.77	Up
1032	SYNTHESIS OF WYBUTOSINE AT G37 OF TRNA(PHE)%REACTOME%R-HSA-6782861.2	Synthesis of wybutosine at G37 of tRNA(Phe)	43988	0	1043.5	0.48	Up
1033	HEDGEHOG LIGAND BIOGENESIS%REACTOME%R-HSA-5358346.1	Hedgehog ligand biogenesis	61/67	0	1044	0.68	Up
1034	DISSOLUTION OF FIBRIN CLOT%REACTOME%R-HSA-75205.2	Dissolution of Fibrin Clot	13/13	0	1044.5	1.2	Up
1035	FORMATION OF A POOL OF FREE 40S SUBUNITS%REACTOME DATABASE ID RELEASE 71%72689	Formation of a pool of free 40S subunits	96/103	0	1045	0.66	Up
1036	REPRODUCTION%REACTOME DATABASE ID RELEASE 71%1474165	Reproduction	109/143	0	1045	0.82	Up
1037	CHREBP ACTIVATES METABOLIC GENE EXPRESSION%REACTOME%R-HSA-163765.2	ChREBP activates metabolic gene expression	43989	0	1045	1.51	Up
1038	CLASSICAL ANTIBODY-MEDIATED COMPLEMENT ACTIVATION%REACTOME%R-HSA-173623.2	Classical antibody-mediated complement activation	6/63	0	1045.5	-1.25	Down
1039	PRE-NOTCH PROCESSING IN THE ENDOPLASMIC RETICULUM%REACTOME DATABASE ID RELEASE 71%1912399	Pre-NOTCH Processing in the Endoplasmic Reticulum	43957	0	1046	0.73	Up
1040	MOLECULES ASSOCIATED WITH ELASTIC FIBRES%REACTOME DATABASE ID RELEASE 71%2129379	Molecules associated with elastic fibres	29/31	0	1046.5	-1.43	Down
1041	TP53 REGULATES TRANSCRIPTION OF ADDITIONAL CELL CYCLE GENES WHOSE EXACT ROLE IN THE P53 PATHWAY REMAIN UNCERTAIN%REACTOME DATABASE ID RELEASE 71%6804115	TP53 regulates transcription of additional cell cy ...	18/21	0	1050	0.55	Up
1042	TRAF6 MEDIATED INDUCTION OF NFKB AND MAP KINASES UPON TLR7 8 OR 9 ACTIVATION%REACTOME DATABASE ID RELEASE 71%975138	TRAF6 mediated induction of NFkB and MAP kinases u ...	89/90	0	1050.5	-0.83	Down
1043	ACTIVATION OF BMF AND TRANSLOCATION TO MITOCHONDRIA%REACTOME%R-HSA-139910.2	Activation of BMF and translocation to mitochondri ...	43893	0	1051.5	-1.02	Down
1044	NONSENSE MEDIATED DECAY (NMD) INDEPENDENT OF THE EXON JUNCTION COMPLEX (EJC)%REACTOME%R-HSA-975956.1	Nonsense Mediated Decay (NMD) independent of the E ...	91/97	0	1052.5	0.64	Up
1045	LIGAND-RECEPTOR INTERACTIONS%REACTOME%R-HSA-5632681.1	Ligand-receptor interactions	44051	0	1054	-1.47	Down
1046	DEFECTIVE LFNG CAUSES SCDO3%REACTOME DATABASE ID RELEASE 71%5083630	Defective LFNG causes SCDO3	43956	0	1055.5	0.83	Up
1047	PI-3K CASCADE:FGFR2%REACTOME DATABASE ID RELEASE 71%5654695	PI-3K cascade:FGFR2	15/18	0	1057	-1.22	Down
1048	RAF ACTIVATION%REACTOME%R-HSA-5673000.2	RAF activation	28/29	0	1057	-0.75	Down
1049	NTRK3 AS A DEPENDENCE RECEPTOR%REACTOME DATABASE ID RELEASE 71%9603505	NTRK3 as a dependence receptor	43864	0	1059.5	-2.9	Down
1050	DNA DAMAGE TELOMERE STRESS INDUCED SENESCENCE%REACTOME DATABASE ID RELEASE 71%2559586	DNA Damage Telomere Stress Induced Senescence	63/80	0	1060	0.8	Up
1051	INTEGRIN SIGNALING%REACTOME%R-HSA-354192.2	Integrin signaling	25/26	0	1060	-0.78	Down
1052	AXONAL GROWTH INHIBITION (RHOA ACTIVATION)%REACTOME%R-HSA-193634.2	Axonal growth inhibition (RHOA activation)	44020	0	1060.5	-0.83	Down
1053	DOWNSTREAM SIGNALING EVENTS OF B CELL RECEPTOR (BCR)%REACTOME DATABASE ID RELEASE 71%1168372	Downstream signaling events of B Cell Receptor (BC ...	75/82	0	1061.5	0.47	Up
1054	SIGNALING BY NOTCH2%REACTOME%R-HSA-1980145.2	Signaling by NOTCH2	31/33	0	1061.5	-1.06	Down
1055	THE CANONICAL RETINOID CYCLE IN RODS (TWILIGHT VISION)%REACTOME%R-HSA-2453902.3	The canonical retinoid cycle in rods (twilight vis ...	21/23	0	1062	-1.8	Down
1056	TOLL LIKE RECEPTOR 2 (TLR2) CASCADE%REACTOME%R-HSA-181438.1	Toll Like Receptor 2 (TLR2) Cascade	92/94	0	1062.5	-0.83	Down
1057	TOLL LIKE RECEPTOR TLR6:TLR2 CASCADE%REACTOME DATABASE ID RELEASE 71%168188	Toll Like Receptor TLR6:TLR2 Cascade	92/94	0	1063.5	-0.83	Down
1058	SIGNALING BY INSULIN RECEPTOR%REACTOME%R-HSA-74752.1	Signaling by Insulin receptor	63/69	0	1064	-1.05	Down
1059	MYD88:MAL(TIRAP) CASCADE INITIATED ON PLASMA MEMBRANE%REACTOME DATABASE ID RELEASE 71%166058	MyD88:MAL(TIRAP) cascade initiated on plasma membr ...	92/94	0	1064.5	-0.83	Down
1060	TOLL LIKE RECEPTOR TLR1:TLR2 CASCADE%REACTOME DATABASE ID RELEASE 71%168179	Toll Like Receptor TLR1:TLR2 Cascade	92/94	0	1065.5	-0.83	Down
1061	SYNTHESIS OF PIPS AT THE LATE ENDOSOME MEMBRANE%REACTOME DATABASE ID RELEASE 71%1660517	Synthesis of PIPs at the late endosome membrane	44146	0	1066	-0.79	Down
1062	TOLL LIKE RECEPTOR 9 (TLR9) CASCADE%REACTOME%R-HSA-168138.1	Toll Like Receptor 9 (TLR9) Cascade	93/95	0	1066	-0.82	Down
1063	TICAM1,TRAF6-DEPENDENT INDUCTION OF TAK1 COMPLEX%REACTOME%R-HSA-9014325.3	TICAM1,TRAF6-dependent induction of TAK1 complex	44146	0	1066.5	-0.75	Down
1064	SEMAPHORIN INTERACTIONS%REACTOME%R-HSA-373755.1	Semaphorin interactions	63/64	0	1066.5	-1.05	Down
1065	FCERI MEDIATED NF-KB ACTIVATION%REACTOME%R-HSA-2871837.2	FCERI mediated NF-kB activation	75/134	0	1067	0.48	Up
1066	SHC-MEDIATED CASCADE:FGFR1%REACTOME%R-HSA-5654688.1	SHC-mediated cascade:FGFR1	44148	0	1068	-1.29	Down
1067	ZINC INFLUX INTO CELLS BY THE SLC39 GENE FAMILY%REACTOME%R-HSA-442380.1	Zinc influx into cells by the SLC39 gene family	44114	0	1070	-0.85	Down
1068	TOLL LIKE RECEPTOR 7 8 (TLR7 8) CASCADE%REACTOME%R-HSA-168181.1	Toll Like Receptor 7 8 (TLR7 8) Cascade	90/91	0	1070.5	-0.83	Down
1069	FLT3 SIGNALING%REACTOME%R-HSA-9607240.3	FLT3 Signaling	235/252	0	1071	-1.22	Down
1070	MYD88 DEPENDENT CASCADE INITIATED ON ENDOSOME%REACTOME%R-HSA-975155.1	MyD88 dependent cascade initiated on endosome	90/91	0	1071.5	-0.83	Down
1071	REVERSAL OF ALKYLATION DAMAGE BY DNA DIOXYGENASES%REACTOME DATABASE ID RELEASE 71%73943	Reversal of alkylation damage by DNA dioxygenases	44019	0	1071.5	0.63	Up
1072	REGULATION OF COMPLEMENT CASCADE%REACTOME DATABASE ID RELEASE 71%977606	Regulation of Complement cascade	38/103	0	1072	-1.86	Down
1073	ACTIVATED NTRK2 SIGNALS THROUGH PI3K%REACTOME DATABASE ID RELEASE 71%9028335	Activated NTRK2 signals through PI3K	43988	0	1073	-1	Down
1074	SIGNAL TRANSDUCTION BY L1%REACTOME DATABASE ID RELEASE 71%445144	Signal transduction by L1	20/20	0	1074	-1.05	Down
1075	APOPTOTIC FACTOR-MEDIATED RESPONSE%REACTOME DATABASE ID RELEASE 71%111471	Apoptotic factor-mediated response	17/17	0	1075.5	-0.61	Down
1076	CELL-CELL JUNCTION ORGANIZATION%REACTOME DATABASE ID RELEASE 71%421270	Cell-cell junction organization	52/62	0	1078	-1.69	Down
1077	SYNTHESIS OF 12-EICOSATETRAENOIC ACID DERIVATIVES%REACTOME%R-HSA-2142712.2	Synthesis of 12-eicosatetraenoic acid derivatives	44019	0	1079.5	0.98	Up
1078	LXRS REGULATE GENE EXPRESSION TO CONTROL BILE ACID HOMEOSTASIS%REACTOME%R-HSA-9623433.1	LXRs regulate gene expression to control bile acid ...	44083	0	1080	-0.68	Down
1079	SIGNALING BY ROBO RECEPTORS%REACTOME%R-HSA-376176.4	Signaling by ROBO receptors	204/220	0	1080.5	0.6	Up
1080	EUKARYOTIC TRANSLATION TERMINATION%REACTOME%R-HSA-72764.4	Eukaryotic Translation Termination	90/95	0	1081	0.65	Up
1081	INVADOPODIA FORMATION%REACTOME%R-HSA-8941237.1	Invadopodia formation	43925	0	1081.5	1.41	Up
1082	LYSOSPHINGOLIPID AND LPA RECEPTORS%REACTOME%R-HSA-419408.2	Lysosphingolipid and LPA receptors	44088	0	1082	-1.17	Down
1083	HEDGEHOG 'ON' STATE%REACTOME%R-HSA-5632684.1	Hedgehog 'on' state	81/88	0	1082	0.54	Up
1084	MITOCHONDRIAL ABC TRANSPORTERS%REACTOME%R-HSA-1369007.1	Mitochondrial ABC transporters	43925	0	1084	0.47	Up
1085	SUMOYLATION OF IMMUNE RESPONSE PROTEINS%REACTOME%R-HSA-4755510.3	SUMOylation of immune response proteins	44146	0	1084.5	0.34	Up
1086	PURINE SALVAGE%REACTOME DATABASE ID RELEASE 71%74217	Purine salvage	13/13	0	1086.5	0.65	Up
1087	ION INFLUX EFFLUX AT HOST-PATHOGEN INTERFACE%REACTOME DATABASE ID RELEASE 71%6803544	Ion influx efflux at host-pathogen interface	43925	0	1086.5	1.09	Up
1088	PHASE 3 - RAPID REPOLARISATION%REACTOME%R-HSA-5576890.2	Phase 3 - rapid repolarisation	44021	0	1087	-1.29	Down
1089	VITAMIN B2 (RIBOFLAVIN) METABOLISM%REACTOME%R-HSA-196843.2	Vitamin B2 (riboflavin) metabolism	43928	0	1087.5	-0.95	Down
1090	IGF1R SIGNALING CASCADE%REACTOME DATABASE ID RELEASE 71%2428924	IGF1R signaling cascade	39/43	0	1089	-1.15	Down
1091	IRS-RELATED EVENTS TRIGGERED BY IGF1R%REACTOME DATABASE ID RELEASE 71%2428928	IRS-related events triggered by IGF1R	39/43	0	1090	-1.15	Down
1092	RESPONSE TO ELEVATED PLATELET CYTOSOLIC CA2+%REACTOME%R-HSA-76005.2	Response to elevated platelet cytosolic Ca2+	124/132	0	1090.5	-1.28	Down
1093	ORGANELLE BIOGENESIS AND MAINTENANCE%REACTOME DATABASE ID RELEASE 71%1852241	Organelle biogenesis and maintenance	261/280	0	1091	0.62	Up
1094	SYNTHESIS OF 15-EICOSATETRAENOIC ACID DERIVATIVES%REACTOME DATABASE ID RELEASE 71%2142770	Synthesis of 15-eicosatetraenoic acid derivatives	43988	0	1091.5	0.74	Up
1095	STAT5 ACTIVATION%REACTOME%R-HSA-9645135.2	STAT5 Activation	43988	0	1091.5	-0.98	Down
1096	GRB7 EVENTS IN ERBB2 SIGNALING%REACTOME DATABASE ID RELEASE 71%1306955	GRB7 events in ERBB2 signaling	43925	0	1092	-1.8	Down
1097	TRANSPORT OF VITAMINS, NUCLEOSIDES, AND RELATED MOLECULES%REACTOME%R-HSA-425397.3	Transport of vitamins, nucleosides, and related mo ...	40/43	0	1092.5	-1.43	Down
1098	DEUBIQUITINATION%REACTOME%R-HSA-5688426.3	Deubiquitination	254/300	0	1097.5	0.6	Up
1099	RUNX2 REGULATES BONE DEVELOPMENT%REACTOME%R-HSA-8941326.1	RUNX2 regulates bone development	29/30	0	1099.5	-0.94	Down
1100	NEDDYLATION%REACTOME DATABASE ID RELEASE 71%8951664	Neddylation	219/236	0	1099.5	0.55	Up
1101	DEFECTIVE CFTR CAUSES CYSTIC FIBROSIS%REACTOME%R-HSA-5678895.2	Defective CFTR causes cystic fibrosis	57/63	0	1100.5	0.5	Up
1102	SIGNALING BY NUCLEAR RECEPTORS%REACTOME DATABASE ID RELEASE 71%9006931	Signaling by Nuclear Receptors	258/294	0	1101	-1.19	Down
1103	REGULATION OF SIGNALING BY CBL%REACTOME DATABASE ID RELEASE 71%912631	Regulation of signaling by CBL	17/17	0	1102.5	-0.67	Down
1104	HIGHLY SODIUM PERMEABLE ACETYLCHOLINE NICOTINIC RECEPTORS%REACTOME DATABASE ID RELEASE 71%629587	Highly sodium permeable acetylcholine nicotinic re ...	43990	0	1103	-2.19	Down
1105	CD28 DEPENDENT VAV1 PATHWAY%REACTOME DATABASE ID RELEASE 71%389359	CD28 dependent Vav1 pathway	44146	0	1104.5	-0.82	Down
1106	DEPOLYMERISATION OF THE NUCLEAR LAMINA%REACTOME%R-HSA-4419969.1	Depolymerisation of the Nuclear Lamina	13/13	0	1104.5	0.84	Up
1107	SIGNALLING TO STAT3%REACTOME%R-HSA-198745.1	Signalling to STAT3	43893	0	1105	-0.67	Down
1108	CELL SURFACE INTERACTIONS AT THE VASCULAR WALL%REACTOME%R-HSA-202733.4	Cell surface interactions at the vascular wall	116/189	0	1106.5	-1.21	Down
1109	PCP CE PATHWAY%REACTOME DATABASE ID RELEASE 71%4086400	PCP CE pathway	86/94	0	1107.5	0.56	Up
1110	P75 NTR RECEPTOR-MEDIATED SIGNALLING%REACTOME DATABASE ID RELEASE 71%193704	p75 NTR receptor-mediated signalling	91/98	0	1109.5	-0.72	Down
1111	RUNX1 REGULATES TRANSCRIPTION OF GENES INVOLVED IN DIFFERENTIATION OF HSCS%REACTOME%R-HSA-8939236.1	RUNX1 regulates transcription of genes involved in ...	107/133	0	1111	0.66	Up
1112	GALACTOSE CATABOLISM%REACTOME%R-HSA-70370.2	Galactose catabolism	43956	0	1114	0.6	Up
1113	UPTAKE AND FUNCTION OF ANTHRAX TOXINS%REACTOME DATABASE ID RELEASE 71%5210891	Uptake and function of anthrax toxins	43989	0	1114.5	-0.53	Down
1114	ACTIVATED NTRK3 SIGNALS THROUGH PI3K%REACTOME DATABASE ID RELEASE 71%9603381	Activated NTRK3 signals through PI3K	43988	0	1116.5	-1.11	Down
1115	INTESTINAL INFECTIOUS DISEASES%REACTOME%R-HSA-8942233.1	Intestinal infectious diseases	43863	0	1116.5	-1.12	Down
1116	IRS-MEDIATED SIGNALLING%REACTOME DATABASE ID RELEASE 71%112399	IRS-mediated signalling	36/39	0	1117	-1.08	Down
1117	THE PHOTOTRANSDUCTION CASCADE%REACTOME%R-HSA-2514856.1	The phototransduction cascade	24/31	0	1117.5	-1.57	Down
1118	DEFECTIVE ABCA1 CAUSES TANGIER DISEASE%REACTOME%R-HSA-5682113.2	Defective ABCA1 causes Tangier disease	43863	0	1119.5	-1.05	Down
1119	MEIOSIS%REACTOME DATABASE ID RELEASE 71%1500620	Meiosis	91/117	0	1120.5	0.78	Up
1120	HCMV INFECTION%REACTOME%R-HSA-9609646.1	HCMV Infection	118/140	0	1124	0.72	Up
1121	VIRAL MRNA TRANSLATION%REACTOME DATABASE ID RELEASE 71%192823	Viral mRNA Translation	86/91	0	1126.5	0.65	Up
1122	DEGRADATION OF BETA-CATENIN BY THE DESTRUCTION COMPLEX%REACTOME%R-HSA-195253.2	Degradation of beta-catenin by the destruction com ...	79/85	0	1126.5	0.55	Up
1123	INSULIN-LIKE GROWTH FACTOR-2 MRNA BINDING PROTEINS (IGF2BPS IMPS VICKZS) BIND RNA%REACTOME DATABASE ID RELEASE 71%428359	Insulin-like Growth Factor-2 mRNA Binding Proteins ...	43893	0	1129	1.37	Up
1124	TFAP2 (AP-2) FAMILY REGULATES TRANSCRIPTION OF CELL CYCLE FACTORS%REACTOME%R-HSA-8866911.2	TFAP2 (AP-2) family regulates transcription of cel ...	43956	0	1129.5	1.58	Up
1125	PLASMA LIPOPROTEIN ASSEMBLY%REACTOME DATABASE ID RELEASE 71%8963898	Plasma lipoprotein assembly	16/18	0	1129.5	-1.18	Down
1126	INTERCONVERSION OF NUCLEOTIDE DI- AND TRIPHOSPHATES%REACTOME DATABASE ID RELEASE 71%499943	Interconversion of nucleotide di- and triphosphate ...	25/29	0	1130	0.68	Up
1127	CHOLINE CATABOLISM%REACTOME%R-HSA-6798163.2	Choline catabolism	43988	0	1131	-0.94	Down
1128	NEF AND SIGNAL TRANSDUCTION%REACTOME DATABASE ID RELEASE 71%164944	Nef and signal transduction	44019	0	1132.5	-0.96	Down
1129	CELLULAR RESPONSE TO HYPOXIA%REACTOME%R-HSA-1234174.2	Cellular response to hypoxia	70/77	0	1133	0.66	Up
1130	NEGATIVE REGULATION OF ACTIVITY OF TFAP2 (AP-2) FAMILY TRANSCRIPTION FACTORS%REACTOME DATABASE ID RELEASE 71%8866904	Negative regulation of activity of TFAP2 (AP-2) fa ...	44053	0	1134.5	0.84	Up
1131	PTK6 REGULATES RHO GTPASES, RAS GTPASE AND MAP KINASES%REACTOME DATABASE ID RELEASE 71%8849471	PTK6 Regulates RHO GTPases, RAS GTPase and MAP kin ...	13/13	0	1136	-0.51	Down
1132	TNFR1-INDUCED NFKAPPAB SIGNALING PATHWAY%REACTOME DATABASE ID RELEASE 71%5357956	TNFR1-induced NFkappaB signaling pathway	25/26	0	1136	-0.84	Down
1133	NOTCH2 INTRACELLULAR DOMAIN REGULATES TRANSCRIPTION%REACTOME%R-HSA-2197563.1	NOTCH2 intracellular domain regulates transcriptio ...	44147	0	1137.5	-1.29	Down
1134	SELENOCYSTEINE SYNTHESIS%REACTOME DATABASE ID RELEASE 71%2408557	Selenocysteine synthesis	90/95	0	1139.5	0.66	Up
1135	SEROTONIN RECEPTORS%REACTOME%R-HSA-390666.2	Serotonin receptors	44055	0	1140	-2.47	Down
1136	TNFR1-MEDIATED CERAMIDE PRODUCTION%REACTOME%R-HSA-5626978.1	TNFR1-mediated ceramide production	43957	0	1140.5	-0.88	Down
1137	HEME DEGRADATION%REACTOME DATABASE ID RELEASE 71%189483	Heme degradation	44178	0	1144	-2.89	Down
1138	ROLE OF ABL IN ROBO-SLIT SIGNALING%REACTOME DATABASE ID RELEASE 71%428890	Role of ABL in ROBO-SLIT signaling	44051	0	1146	-1.26	Down
1139	PEPTIDE CHAIN ELONGATION%REACTOME%R-HSA-156902.2	Peptide chain elongation	86/91	0	1146.5	0.66	Up
1140	DISEASES OF MISMATCH REPAIR (MMR)%REACTOME DATABASE ID RELEASE 71%5423599	Diseases of Mismatch Repair (MMR)	43926	0	1148	0.76	Up
1141	TNF SIGNALING%REACTOME DATABASE ID RELEASE 71%75893	TNF signaling	40/42	0	1148	-0.93	Down
1142	PI3K CASCADE%REACTOME%R-HSA-109704.5	PI3K Cascade	33/36	0	1148.5	-1.17	Down
1143	ACTIVATION OF THE TFAP2 (AP-2) FAMILY OF TRANSCRIPTION FACTORS%REACTOME%R-HSA-8866907.2	Activation of the TFAP2 (AP-2) family of transcrip ...	44086	0	1149	1.17	Up
1144	EPH-EPHRIN SIGNALING%REACTOME DATABASE ID RELEASE 71%2682334	EPH-Ephrin signaling	90/91	0	1149.5	-0.93	Down
1145	DEGRADATION OF CYSTEINE AND HOMOCYSTEINE%REACTOME%R-HSA-1614558.6	Degradation of cysteine and homocysteine	13/14	0	1150.5	-1.08	Down
1146	GOLGI CISTERNAE PERICENTRIOLAR STACK REORGANIZATION%REACTOME DATABASE ID RELEASE 71%162658	Golgi Cisternae Pericentriolar Stack Reorganizatio ...	13/13	0	1152.5	-0.29	Down
1147	FICOLINS BIND TO REPETITIVE CARBOHYDRATE STRUCTURES ON THE TARGET CELL SURFACE%REACTOME DATABASE ID RELEASE 71%2855086	Ficolins bind to repetitive carbohydrate structure ...	43894	0	1153.5	-2.72	Down
1148	REGULATION OF THE APOPTOSOME ACTIVITY%REACTOME DATABASE ID RELEASE 71%9627069	Regulation of the apoptosome activity	44146	0	1153.5	-0.47	Down
1149	PYRIMIDINE CATABOLISM%REACTOME%R-HSA-73621.2	Pyrimidine catabolism	44085	0	1154.5	-0.86	Down
1150	FORMATION OF APOPTOSOME%REACTOME%R-HSA-111458.3	Formation of apoptosome	44146	0	1154.5	-0.47	Down
1151	DNA DOUBLE STRAND BREAK RESPONSE%REACTOME%R-HSA-5693606.1	DNA Double Strand Break Response	66/77	0	1155	0.63	Up
1152	DISORDERS OF TRANSMEMBRANE TRANSPORTERS%REACTOME DATABASE ID RELEASE 71%5619115	Disorders of transmembrane transporters	164/176	1e-06	1155.5	0.78	Up
1153	PHOSPHO-PLA2 PATHWAY%REACTOME%R-HSA-111995.1	phospho-PLA2 pathway	43863	0	1157.5	-0.77	Down
1154	ACTIVATION OF C3 AND C5%REACTOME DATABASE ID RELEASE 71%174577	Activation of C3 and C5	43928	0	1157.5	1.04	Up
1155	SLIT2:ROBO1 INCREASES RHOA ACTIVITY%REACTOME%R-HSA-8985586.1	SLIT2:ROBO1 increases RHOA activity	43925	0	1158	-1.32	Down
1156	SMALL INTERFERING RNA (SIRNA) BIOGENESIS%REACTOME%R-HSA-426486.4	Small interfering RNA (siRNA) biogenesis	43960	0	1161.5	0.53	Up
1157	SIGNALING BY ACTIVATED POINT MUTANTS OF FGFR1%REACTOME DATABASE ID RELEASE 71%1839122	Signaling by activated point mutants of FGFR1	43990	0	1162	-1.51	Down
1158	PERVASIVE DEVELOPMENTAL DISORDERS%REACTOME%R-HSA-9005895.1	Pervasive developmental disorders	44115	0	1162.5	-0.73	Down
1159	ORGANIC ANION TRANSPORT%REACTOME DATABASE ID RELEASE 71%561048	Organic anion transport	43895	0	1163	1.43	Up
1160	IMMUNE SYSTEM%REACTOME%R-HSA-168256.7	Immune System	1866/2165	0	1163.5	-1.15	Down
1161	LOSS OF FUNCTION OF MECP2 IN RETT SYNDROME%REACTOME%R-HSA-9005891.2	Loss of function of MECP2 in Rett syndrome	44115	0	1163.5	-0.73	Down
1162	ACROSOME REACTION AND SPERM:OOCYTE MEMBRANE BINDING%REACTOME%R-HSA-1300645.2	Acrosome Reaction and Sperm:Oocyte Membrane Bindin ...	43957	0	1163.5	1.44	Up
1163	EUKARYOTIC TRANSLATION ELONGATION%REACTOME%R-HSA-156842.2	Eukaryotic Translation Elongation	90/96	0	1164	0.65	Up
1164	THE ROLE OF NEF IN HIV-1 REPLICATION AND DISEASE PATHOGENESIS%REACTOME%R-HSA-164952.1	The role of Nef in HIV-1 replication and disease p ...	26/27	0	1165	-0.79	Down
1165	LOSS OF FUNCTION OF SMAD4 IN CANCER%REACTOME%R-HSA-3304347.1	Loss of Function of SMAD4 in Cancer	43893	0	1165	-0.49	Down
1166	SYNTHESIS OF DIPHTHAMIDE-EEF2%REACTOME%R-HSA-5358493.1	Synthesis of diphthamide-EEF2	43990	0	1165	0.61	Up
1167	REGULATION OF KIT SIGNALING%REACTOME%R-HSA-1433559.1	Regulation of KIT signaling	13/13	0	1165	-0.68	Down
1168	SMAD2 3 MH2 DOMAIN MUTANTS IN CANCER%REACTOME%R-HSA-3315487.2	SMAD2 3 MH2 Domain Mutants in Cancer	43893	0	1166	-0.49	Down
1169	CLEC7A (DECTIN-1) SIGNALING%REACTOME%R-HSA-5607764.1	CLEC7A (Dectin-1) signaling	93/99	0	1166.5	0.46	Up
1170	SMAD4 MH2 DOMAIN MUTANTS IN CANCER%REACTOME%R-HSA-3311021.1	SMAD4 MH2 Domain Mutants in Cancer	43893	0	1167	-0.49	Down
1171	ACYL CHAIN REMODELLING OF PC%REACTOME DATABASE ID RELEASE 71%1482788	Acyl chain remodelling of PC	26/27	0	1167	-1.16	Down
1172	INTERLEUKIN-3, INTERLEUKIN-5 AND GM-CSF SIGNALING%REACTOME DATABASE ID RELEASE 71%512988	Interleukin-3, Interleukin-5 and GM-CSF signaling	41/43	0	1167	-0.74	Down
1173	RECEPTOR MEDIATED MITOPHAGY%REACTOME%R-HSA-8934903.3	Receptor Mediated Mitophagy	44083	0	1167.5	0.46	Up
1174	LEUKOTRIENE RECEPTORS%REACTOME DATABASE ID RELEASE 71%391906	Leukotriene receptors	43956	0	1168	-2.02	Down
1175	COSTIMULATION BY THE CD28 FAMILY%REACTOME DATABASE ID RELEASE 71%388841	Costimulation by the CD28 family	63/73	0	1169.5	-0.84	Down
1176	TRAFFICKING OF MYRISTOYLATED PROTEINS TO THE CILIUM%REACTOME%R-HSA-5624138.1	Trafficking of myristoylated proteins to the ciliu ...	43926	0	1170.5	-1.29	Down
1177	RAF MAP KINASE CASCADE%REACTOME DATABASE ID RELEASE 71%5673001	RAF MAP kinase cascade	217/234	0	1171	-1.29	Down
1178	RUNX2 REGULATES OSTEOBLAST DIFFERENTIATION%REACTOME%R-HSA-8940973.1	RUNX2 regulates osteoblast differentiation	22/23	0	1171.5	-1.09	Down
1179	GLYCOSAMINOGLYCAN METABOLISM%REACTOME DATABASE ID RELEASE 71%1630316	Glycosaminoglycan metabolism	115/122	0	1172.5	-1.58	Down
1180	SIGNALING BY FGFR2%REACTOME DATABASE ID RELEASE 71%5654738	Signaling by FGFR2	60/65	0	1173.5	0.64	Up
1181	PYROPHOSPHATE HYDROLYSIS%REACTOME DATABASE ID RELEASE 71%71737	Pyrophosphate hydrolysis	43863	0	1175	-0.23	Down
1182	REGULATION OF MECP2 EXPRESSION AND ACTIVITY%REACTOME DATABASE ID RELEASE 71%9022692	Regulation of MECP2 expression and activity	25/30	0	1175	-0.96	Down
1183	FGFR1 LIGAND BINDING AND ACTIVATION%REACTOME%R-HSA-190242.2	FGFR1 ligand binding and activation	44054	0	1175.5	-1.68	Down
1184	CLEC7A (DECTIN-1) INDUCES NFAT ACTIVATION%REACTOME DATABASE ID RELEASE 71%5607763	CLEC7A (Dectin-1) induces NFAT activation	44115	0	1176	-0.81	Down
1185	STING MEDIATED INDUCTION OF HOST IMMUNE RESPONSES%REACTOME%R-HSA-1834941.3	STING mediated induction of host immune responses	16/16	0	1177.5	0.58	Up
1186	VITAMIN D (CALCIFEROL) METABOLISM%REACTOME%R-HSA-196791.6	Vitamin D (calciferol) metabolism	44146	0	1177.5	0.96	Up
1187	MITOPHAGY%REACTOME DATABASE ID RELEASE 71%5205647	Mitophagy	24/27	0	1178	0.57	Up
1188	REGULATION OF GENE EXPRESSION IN EARLY PANCREATIC PRECURSOR CELLS%REACTOME%R-HSA-210747.1	Regulation of gene expression in early pancreatic ...	44019	0	1178	1.81	Up
1189	SODIUM-COUPLED PHOSPHATE COTRANSPORTERS%REACTOME%R-HSA-427652.1	Sodium-coupled phosphate cotransporters	43926	0	1178.5	-0.97	Down
1190	REGULATION OF TP53 ACTIVITY THROUGH ASSOCIATION WITH CO-FACTORS%REACTOME DATABASE ID RELEASE 71%6804759	Regulation of TP53 Activity through Association wi ...	13/14	0	1179.5	0.76	Up
1191	SEMA4D MEDIATED INHIBITION OF CELL ATTACHMENT AND MIGRATION%REACTOME DATABASE ID RELEASE 71%416550	Sema4D mediated inhibition of cell attachment and ...	44051	0	1181	-0.35	Down
1192	LECTIN PATHWAY OF COMPLEMENT ACTIVATION%REACTOME DATABASE ID RELEASE 71%166662	Lectin pathway of complement activation	43958	0	1182	-2.28	Down
1193	PLATELET DEGRANULATION%REACTOME DATABASE ID RELEASE 71%114608	Platelet degranulation	119/127	0	1182	-1.28	Down
1194	VEGFR2 MEDIATED CELL PROLIFERATION%REACTOME%R-HSA-5218921.3	VEGFR2 mediated cell proliferation	15/16	0	1182.5	-0.81	Down
1195	PLASMA LIPOPROTEIN REMODELING%REACTOME DATABASE ID RELEASE 71%8963899	Plasma lipoprotein remodeling	26/30	0	1184.5	-1.68	Down
1196	SUMO IS PROTEOLYTICALLY PROCESSED%REACTOME%R-HSA-3065679.2	SUMO is proteolytically processed	43988	0	1185	0.26	Up
1197	SENESCENCE-ASSOCIATED SECRETORY PHENOTYPE (SASP)%REACTOME%R-HSA-2559582.2	Senescence-Associated Secretory Phenotype (SASP)	90/111	9e-06	1185	0.88	Up
1198	RETINOID METABOLISM AND TRANSPORT%REACTOME DATABASE ID RELEASE 71%975634	Retinoid metabolism and transport	40/44	0	1185.5	-1.5	Down
1199	PROTEIN REPAIR%REACTOME DATABASE ID RELEASE 71%5676934	Protein repair	43957	0	1186	-1.55	Down
1200	ANTIGEN PROCESSING: UBIQUITINATION & PROTEASOME DEGRADATION%REACTOME DATABASE ID RELEASE 71%983168	Antigen processing: Ubiquitination & Proteasome de ...	288/313	0	1186.5	0.55	Up
1201	METALLOPROTEASE DUBS%REACTOME%R-HSA-5689901.2	Metalloprotease DUBs	30/37	1e-06	1187	0.79	Up
1202	ENDOSOMAL SORTING COMPLEX REQUIRED FOR TRANSPORT (ESCRT)%REACTOME%R-HSA-917729.1	Endosomal Sorting Complex Required For Transport ( ...	29/31	0	1189	-0.53	Down
1203	METABOLISM OF VITAMINS AND COFACTORS%REACTOME DATABASE ID RELEASE 71%196854	Metabolism of vitamins and cofactors	166/187	0	1190	-1.17	Down
1204	HATS ACETYLATE HISTONES%REACTOME%R-HSA-3214847.1	HATs acetylate histones	115/143	0	1190	0.66	Up
1205	HYDROXYCARBOXYLIC ACID-BINDING RECEPTORS%REACTOME%R-HSA-3296197.2	Hydroxycarboxylic acid-binding receptors	43893	0	1191	1.49	Up
1206	LIPID PARTICLE ORGANIZATION%REACTOME DATABASE ID RELEASE 71%8964572	Lipid particle organization	43988	0	1194	-2	Down
1207	GENE AND PROTEIN EXPRESSION BY JAK-STAT SIGNALING AFTER INTERLEUKIN-12 STIMULATION%REACTOME%R-HSA-8950505.3	Gene and protein expression by JAK-STAT signaling ...	31/39	1.1e-05	1195	0.66	Up
1208	DNA DAMAGE REVERSAL%REACTOME%R-HSA-73942.1	DNA Damage Reversal	44051	0	1195	0.63	Up
1209	PRC2 METHYLATES HISTONES AND DNA%REACTOME DATABASE ID RELEASE 71%212300	PRC2 methylates histones and DNA	53/73	0.000141	1198	0.8	Up
1210	SIGNALING BY FGFR IN DISEASE%REACTOME%R-HSA-1226099.4	Signaling by FGFR in disease	54/57	1e-06	1198.5	0.71	Up
1211	COENZYME A BIOSYNTHESIS%REACTOME DATABASE ID RELEASE 71%196783	Coenzyme A biosynthesis	44051	0	1199.5	-0.44	Down
1212	SEMA3A PAK DEPENDENT AXON REPULSION%REACTOME%R-HSA-399954.2	Sema3A PAK dependent Axon repulsion	16/16	0	1200	-0.73	Down
1213	LIGAND-DEPENDENT CASPASE ACTIVATION%REACTOME DATABASE ID RELEASE 71%140534	Ligand-dependent caspase activation	15/15	0	1200.5	-1.06	Down
1214	P130CAS LINKAGE TO MAPK SIGNALING FOR INTEGRINS%REACTOME DATABASE ID RELEASE 71%372708	p130Cas linkage to MAPK signaling for integrins	14/15	0	1202.5	-0.84	Down
1215	APOPTOTIC CLEAVAGE OF CELLULAR PROTEINS%REACTOME%R-HSA-111465.3	Apoptotic cleavage of cellular proteins	35/37	0	1203	-0.91	Down
1216	ACTIVATION OF BIM AND TRANSLOCATION TO MITOCHONDRIA%REACTOME DATABASE ID RELEASE 71%111446	Activation of BIM and translocation to mitochondri ...	43893	0	1203	-0.96	Down
1217	ADVANCED GLYCOSYLATION ENDPRODUCT RECEPTOR SIGNALING%REACTOME DATABASE ID RELEASE 71%879415	Advanced glycosylation endproduct receptor signali ...	13/13	0	1203.5	-1.15	Down
1218	GLYCOGEN STORAGE DISEASES%REACTOME%R-HSA-3229121.2	Glycogen storage diseases	15/16	0	1205.5	-1.3	Down
1219	RIP-MEDIATED NFKB ACTIVATION VIA ZBP1%REACTOME%R-HSA-1810476.2	RIP-mediated NFkB activation via ZBP1	17/17	0	1205.5	-0.64	Down
1220	METABOLISM OF PROTEINS%REACTOME DATABASE ID RELEASE 71%392499	Metabolism of proteins	1829/2030	0	1205.5	0.73	Up
1221	FASL CD95L SIGNALING%REACTOME%R-HSA-75157.2	FasL CD95L signaling	43956	0	1207.5	-1.19	Down
1222	DEFECTS IN VITAMIN AND COFACTOR METABOLISM%REACTOME%R-HSA-3296482.1	Defects in vitamin and cofactor metabolism	21/22	0	1207.5	-1.07	Down
1223	SIGNALING BY NOTCH1 T(7;9)(NOTCH1:M1580 K2555) TRANSLOCATION MUTANT%REACTOME%R-HSA-2660825.1	Signaling by NOTCH1 t(7;9)(NOTCH1:M1580_K2555) Tra ...	44019	0	1207.5	0.84	Up
1224	CONJUGATION OF BENZOATE WITH GLYCINE%REACTOME DATABASE ID RELEASE 71%177135	Conjugation of benzoate with glycine	43958	0	1208	-1.66	Down
1225	DEVELOPMENTAL BIOLOGY%REACTOME%R-HSA-1266738.5	Developmental Biology	879/1073	0	1209	-1.28	Down
1226	CONSTITUTIVE SIGNALING BY NOTCH1 T(7;9)(NOTCH1:M1580 K2555) TRANSLOCATION MUTANT%REACTOME DATABASE ID RELEASE 71%2660826	Constitutive Signaling by NOTCH1 t(7;9)(NOTCH1:M15 ...	44019	0	1209	0.84	Up
1227	SIGNALLING TO ERKS%REACTOME%R-HSA-187687.1	Signalling to ERKs	30/31	0	1209.5	-0.57	Down
1228	RUNX1 AND FOXP3 CONTROL THE DEVELOPMENT OF REGULATORY T LYMPHOCYTES (TREGS)%REACTOME%R-HSA-8877330.1	RUNX1 and FOXP3 control the development of regulat ...	44085	1.1e-05	1211	1.13	Up
1229	INTERLEUKIN-27 SIGNALING%REACTOME DATABASE ID RELEASE 71%9020956	Interleukin-27 signaling	44146	0	1211	-0.93	Down
1230	SYNTHESIS OF (16-20)-HYDROXYEICOSATETRAENOIC ACIDS (HETE)%REACTOME DATABASE ID RELEASE 71%2142816	Synthesis of (16-20)-hydroxyeicosatetraenoic acids ...	44052	0	1212	-1.02	Down
1231	INTERLEUKIN-2 SIGNALING%REACTOME%R-HSA-9020558.1	Interleukin-2 signaling	44147	0	1214	-0.64	Down
1232	UB-SPECIFIC PROCESSING PROTEASES%REACTOME%R-HSA-5689880.2	Ub-specific processing proteases	181/223	0	1214	0.58	Up
1233	VEGFA-VEGFR2 PATHWAY%REACTOME DATABASE ID RELEASE 71%4420097	VEGFA-VEGFR2 Pathway	91/92	0	1215.5	-0.78	Down
1234	SIGNALING BY FGFR3%REACTOME%R-HSA-5654741.2	Signaling by FGFR3	30/32	0	1215.5	-0.74	Down
1235	ACYL CHAIN REMODELLING OF PG%REACTOME%R-HSA-1482925.1	Acyl chain remodelling of PG	17/18	0	1216.5	-1.45	Down
1236	FRUCTOSE BIOSYNTHESIS%REACTOME DATABASE ID RELEASE 71%5652227	Fructose biosynthesis	43863	0	1219.5	-0.86	Down
1237	ERK1 ERK2 PATHWAY%REACTOME DATABASE ID RELEASE 71%5684996	ERK1 ERK2 pathway	222/239	0	1219.5	-1.31	Down
1238	GOLGI-TO-ER RETROGRADE TRANSPORT%REACTOME%R-HSA-8856688.1	Golgi-to-ER retrograde transport	112/116	0	1219.5	0.82	Up
1239	AKT-MEDIATED INACTIVATION OF FOXO1A%REACTOME DATABASE ID RELEASE 71%211163	AKT-mediated inactivation of FOXO1A	43925	0	1221	-1.03	Down
1240	METABOLISM%REACTOME%R-HSA-1430728.9	Metabolism	1912/2096	0	1223	-1.24	Down
1241	VESICLE-MEDIATED TRANSPORT%REACTOME%R-HSA-5653656.2	Vesicle-mediated transport	604/700	0	1223	-0.89	Down
1242	EVENTS ASSOCIATED WITH PHAGOCYTOLYTIC ACTIVITY OF PMN CELLS%REACTOME%R-HSA-8941413.1	Events associated with phagocytolytic activity of ...	43863	0	1223.5	2.54	Up
1243	PROTON OLIGOPEPTIDE COTRANSPORTERS%REACTOME%R-HSA-427975.2	Proton oligopeptide cotransporters	43925	0	1224	-1.42	Down
1244	ONCOGENE INDUCED SENESCENCE%REACTOME%R-HSA-2559585.6	Oncogene Induced Senescence	30/33	0	1224.5	0.85	Up
1245	DISEASES ASSOCIATED WITH N-GLYCOSYLATION OF PROTEINS%REACTOME DATABASE ID RELEASE 71%3781860	Diseases associated with N-glycosylation of protei ...	17/17	0	1225	0.53	Up
1246	SIGNALING BY FGFR2 IN DISEASE%REACTOME%R-HSA-5655253.1	Signaling by FGFR2 in disease	35/38	0	1225	0.77	Up
1247	BIOSYNTHESIS OF MARESIN-LIKE SPMS%REACTOME%R-HSA-9027307.1	Biosynthesis of maresin-like SPMs	43927	0	1225	-1.62	Down
1248	PROTEIN FOLDING%REACTOME%R-HSA-391251.1	Protein folding	95/101	0	1231	0.72	Up
1249	RUNX3 REGULATES CDKN1A TRANSCRIPTION%REACTOME%R-HSA-8941855.1	RUNX3 regulates CDKN1A transcription	44019	0	1231	-0.7	Down
1250	BH3-ONLY PROTEINS ASSOCIATE WITH AND INACTIVATE ANTI-APOPTOTIC BCL-2 MEMBERS%REACTOME%R-HSA-111453.4	BH3-only proteins associate with and inactivate an ...	44052	0	1231	-0.99	Down
1251	WAX BIOSYNTHESIS%REACTOME DATABASE ID RELEASE 71%9640463	Wax biosynthesis	43865	0	1231.5	-0.47	Down
1252	LIPOPHAGY%REACTOME DATABASE ID RELEASE 71%9613354	Lipophagy	44052	0	1231.5	-1.2	Down
1253	SIGNALING BY FGFR4%REACTOME%R-HSA-5654743.2	Signaling by FGFR4	32/35	0	1232.5	-0.85	Down
1254	MODULATION BY MTB OF HOST IMMUNE SYSTEM%REACTOME%R-HSA-9637628.1	Modulation by Mtb of host immune system	44019	0	1232.5	-1.08	Down
1255	TP53 REGULATES TRANSCRIPTION OF CASPASE ACTIVATORS AND CASPASES%REACTOME DATABASE ID RELEASE 71%6803207	TP53 Regulates Transcription of Caspase Activators ...	44147	0	1233	-0.69	Down
1256	ANTIMICROBIAL PEPTIDES%REACTOME%R-HSA-6803157.2	Antimicrobial peptides	46/100	0	1235	-2.12	Down
1257	SEMA4D IN SEMAPHORIN SIGNALING%REACTOME%R-HSA-400685.2	Sema4D in semaphorin signaling	24/24	0	1235	-0.84	Down
1258	MAPK1 (ERK2) ACTIVATION%REACTOME%R-HSA-112411.1	MAPK1 (ERK2) activation	44051	0	1235	-1.03	Down
1259	DAP12 INTERACTIONS%REACTOME DATABASE ID RELEASE 71%2172127	DAP12 interactions	36/40	0	1236.5	-0.85	Down
1260	RHO GTPASE EFFECTORS%REACTOME%R-HSA-195258.3	RHO GTPase Effectors	268/300	1e-06	1237	0.86	Up
1261	INTERLEUKIN-1 FAMILY SIGNALING%REACTOME DATABASE ID RELEASE 71%446652	Interleukin-1 family signaling	129/141	0	1237.5	0.62	Up
1262	ERKS ARE INACTIVATED%REACTOME%R-HSA-202670.2	ERKs are inactivated	13/13	0	1238.5	-0.61	Down
1263	HCMV LATE EVENTS%REACTOME%R-HSA-9610379.1	HCMV Late Events	92/113	0	1239.5	0.79	Up
1264	COLLAGEN DEGRADATION%REACTOME DATABASE ID RELEASE 71%1442490	Collagen degradation	35/40	4e-05	1240	2.24	Up
1265	TP53 REGULATES TRANSCRIPTION OF GENES INVOLVED IN CYTOCHROME C RELEASE%REACTOME%R-HSA-6803204.1	TP53 Regulates Transcription of Genes Involved in ...	18/20	0	1240	0.71	Up
1266	BIOSYNTHESIS OF D-SERIES RESOLVINS%REACTOME%R-HSA-9018676.1	Biosynthesis of D-series resolvins	43893	0	1240.5	-3.43	Down
1267	HEME BIOSYNTHESIS%REACTOME%R-HSA-189451.2	Heme biosynthesis	13/13	0	1240.5	-1.14	Down
1268	CHOLESTEROL BIOSYNTHESIS%REACTOME%R-HSA-191273.4	Cholesterol biosynthesis	22/24	0	1241	0.7	Up
1269	FORMATION OF XYLULOSE-5-PHOSPHATE%REACTOME%R-HSA-5661270.2	Formation of xylulose-5-phosphate	43956	0	1241	0.89	Up
1270	TRANSCRIPTIONAL ACTIVITY OF SMAD2 SMAD3:SMAD4 HETEROTRIMER%REACTOME%R-HSA-2173793.2	Transcriptional activity of SMAD2 SMAD3:SMAD4 hete ...	42/44	0	1241.5	0.81	Up
1271	COPI-INDEPENDENT GOLGI-TO-ER RETROGRADE TRAFFIC%REACTOME DATABASE ID RELEASE 71%6811436	COPI-independent Golgi-to-ER retrograde traffic	33/34	0	1242	-0.67	Down
1272	RECRUITMENT AND ATM-MEDIATED PHOSPHORYLATION OF REPAIR AND SIGNALING PROTEINS AT DNA DOUBLE STRAND BREAKS%REACTOME%R-HSA-5693565.2	Recruitment and ATM-mediated phosphorylation of re ...	65/76	0	1243	0.6	Up
1273	NON-INTEGRIN MEMBRANE-ECM INTERACTIONS%REACTOME%R-HSA-3000171.2	Non-integrin membrane-ECM interactions	38/42	0	1245.5	-1.53	Down
1274	REGULATION OF TP53 DEGRADATION%REACTOME%R-HSA-6804757.1	Regulation of TP53 Degradation	36/36	1e-06	1246.5	0.68	Up
1275	OLFACTORY SIGNALING PATHWAY%REACTOME%R-HSA-381753.2	Olfactory Signaling Pathway	23/436	0	1247	-1.12	Down
1276	ESTROGEN-DEPENDENT GENE EXPRESSION%REACTOME DATABASE ID RELEASE 71%9018519	Estrogen-dependent gene expression	121/150	1e-06	1247.5	0.75	Up
1277	GENERIC TRANSCRIPTION PATHWAY%REACTOME%R-HSA-212436.9	Generic Transcription Pathway	1108/1238	0	1248	0.71	Up
1278	LOSS OF FUNCTION OF FBXW7 IN CANCER AND NOTCH1 SIGNALING%REACTOME%R-HSA-2644607.1	Loss of Function of FBXW7 in Cancer and NOTCH1 Sig ...	43925	0	1249	0.5	Up
1279	COLLAGEN FORMATION%REACTOME DATABASE ID RELEASE 71%1474290	Collagen formation	77/89	7.4e-05	1249	1.67	Up
1280	THE PROTON BUFFERING MODEL%REACTOME%R-HSA-167827.2	The proton buffering model	43926	0	1249.5	1.02	Up
1281	NOTCH2 ACTIVATION AND TRANSMISSION OF SIGNAL TO THE NUCLEUS%REACTOME DATABASE ID RELEASE 71%2979096	NOTCH2 Activation and Transmission of Signal to th ...	21/22	0	1249.5	-0.85	Down
1282	MET ACTIVATES STAT3%REACTOME DATABASE ID RELEASE 71%8875791	MET activates STAT3	43893	0	1250	-0.26	Down
1283	FBXW7 MUTANTS AND NOTCH1 IN CANCER%REACTOME%R-HSA-2644605.1	FBXW7 Mutants and NOTCH1 in Cancer	43925	0	1250	0.5	Up
1284	THE FATTY ACID CYCLING MODEL%REACTOME DATABASE ID RELEASE 71%167826	The fatty acid cycling model	43926	0	1250.5	1.02	Up
1285	PI5P REGULATES TP53 ACETYLATION%REACTOME DATABASE ID RELEASE 71%6811555	PI5P Regulates TP53 Acetylation	44052	0	1251	-0.41	Down
1286	TNFR2 NON-CANONICAL NF-KB PATHWAY%REACTOME%R-HSA-5668541.2	TNFR2 non-canonical NF-kB pathway	95/102	0	1251.5	0.67	Up
1287	MITOCHONDRIAL UNCOUPLING PROTEINS%REACTOME%R-HSA-166187.2	Mitochondrial Uncoupling Proteins	43926	0	1251.5	1.02	Up
1288	PRE-NOTCH TRANSCRIPTION AND TRANSLATION%REACTOME DATABASE ID RELEASE 71%1912408	Pre-NOTCH Transcription and Translation	69/94	0.000548	1256.5	0.91	Up
1289	EPH-EPHRIN MEDIATED REPULSION OF CELLS%REACTOME%R-HSA-3928665.3	EPH-ephrin mediated repulsion of cells	48/48	0	1258.5	-1.13	Down
1290	INTERLEUKIN-38 SIGNALING%REACTOME%R-HSA-9007892.2	Interleukin-38 signaling	43894	0	1259.5	-1.95	Down
1291	FORMATION OF ATP BY CHEMIOSMOTIC COUPLING%REACTOME DATABASE ID RELEASE 71%163210	Formation of ATP by chemiosmotic coupling	16/18	0	1260.5	-0.54	Down
1292	SIGNALING BY FGFR3 IN DISEASE%REACTOME DATABASE ID RELEASE 71%5655332	Signaling by FGFR3 in disease	15/17	0	1260.5	-0.82	Down
1293	FORMATION OF THE BETA-CATENIN:TCF TRANSACTIVATING COMPLEX%REACTOME DATABASE ID RELEASE 71%201722	Formation of the beta-catenin:TCF transactivating ...	69/91	0.003746	1261	0.94	Up
1294	SIGNALING BY FGFR3 POINT MUTANTS IN CANCER%REACTOME%R-HSA-8853338.2	Signaling by FGFR3 point mutants in cancer	15/17	0	1261.5	-0.82	Down
1295	MOLYBDENUM COFACTOR BIOSYNTHESIS%REACTOME%R-HSA-947581.1	Molybdenum cofactor biosynthesis	43925	0	1262	0.59	Up
1296	SHC-MEDIATED CASCADE:FGFR2%REACTOME DATABASE ID RELEASE 71%5654699	SHC-mediated cascade:FGFR2	13/16	0	1264.5	-1.33	Down
1297	VEGF BINDS TO VEGFR LEADING TO RECEPTOR DIMERIZATION%REACTOME%R-HSA-195399.1	VEGF binds to VEGFR leading to receptor dimerizati ...	44020	2.7e-05	1265.5	1.02	Up
1298	VEGF LIGAND-RECEPTOR INTERACTIONS%REACTOME%R-HSA-194313.1	VEGF ligand-receptor interactions	44020	2.7e-05	1266.5	1.02	Up
1299	SIGNALING BY NODAL%REACTOME%R-HSA-1181150.1	Signaling by NODAL	19/21	0	1267	-0.89	Down
1300	REGULATION OF LIPID METABOLISM BY PPARALPHA%REACTOME DATABASE ID RELEASE 71%400206	Regulation of lipid metabolism by PPARalpha	108/115	0	1267	-1.04	Down
1301	GRB2 EVENTS IN EGFR SIGNALING%REACTOME%R-HSA-179812.2	GRB2 events in EGFR signaling	44115	0	1268	-0.87	Down
1302	PKA-MEDIATED PHOSPHORYLATION OF KEY METABOLIC FACTORS%REACTOME%R-HSA-163358.2	PKA-mediated phosphorylation of key metabolic fact ...	43956	0	1268.5	-1.09	Down
1303	MASTL FACILITATES MITOTIC PROGRESSION%REACTOME%R-HSA-2465910.2	MASTL Facilitates Mitotic Progression	44114	4.1e-05	1268.5	1.26	Up
1304	MINERALOCORTICOID BIOSYNTHESIS%REACTOME%R-HSA-193993.2	Mineralocorticoid biosynthesis	43957	0	1269.5	-2.46	Down
1305	LATE ENDOSOMAL MICROAUTOPHAGY%REACTOME%R-HSA-9615710.3	Late endosomal microautophagy	30/33	0	1270.5	-0.79	Down
1306	PREGNENOLONE BIOSYNTHESIS%REACTOME%R-HSA-196108.2	Pregnenolone biosynthesis	44086	0	1271	-1.22	Down
1307	GLYCOGEN BREAKDOWN (GLYCOGENOLYSIS)%REACTOME DATABASE ID RELEASE 71%70221	Glycogen breakdown (glycogenolysis)	14/15	0	1272	-1	Down
1308	REGULATION OF CYTOSKELETAL REMODELING AND CELL SPREADING BY IPP COMPLEX COMPONENTS%REACTOME DATABASE ID RELEASE 71%446388	Regulation of cytoskeletal remodeling and cell spr ...	44051	0	1272	-0.69	Down
1309	INTERLEUKIN RECEPTOR SHC SIGNALING%REACTOME%R-HSA-912526.4	Interleukin receptor SHC signaling	24/26	0	1273	-0.78	Down
1310	ALKBH3 MEDIATED REVERSAL OF ALKYLATION DAMAGE%REACTOME DATABASE ID RELEASE 71%112126	ALKBH3 mediated reversal of alkylation damage	43925	0	1273	0.43	Up
1311	NEGATIVE FEEDBACK REGULATION OF MAPK PATHWAY%REACTOME%R-HSA-5674499.1	Negative feedback regulation of MAPK pathway	43988	0	1274	-0.56	Down
1312	PPARA ACTIVATES GENE EXPRESSION%REACTOME%R-HSA-1989781.3	PPARA activates gene expression	107/114	0	1274	-1.06	Down
1313	TRKA ACTIVATION BY NGF%REACTOME DATABASE ID RELEASE 71%187042	TRKA activation by NGF	43863	0	1275.5	-0.88	Down
1314	DEFECTIVE POMGNT1 CAUSES MDDGA3, MDDGB3 AND MDDGC3%REACTOME DATABASE ID RELEASE 71%5083628	Defective POMGNT1 causes MDDGA3, MDDGB3 and MDDGC3	43863	0	1276.5	0.59	Up
1315	SIGNAL REGULATORY PROTEIN FAMILY INTERACTIONS%REACTOME DATABASE ID RELEASE 71%391160	Signal regulatory protein family interactions	44146	0	1276.5	-0.87	Down
1316	SIRT1 NEGATIVELY REGULATES RRNA EXPRESSION%REACTOME%R-HSA-427359.2	SIRT1 negatively regulates rRNA expression	48/68	0.013252	1277	0.84	Up
1317	INHIBITION OF NITRIC OXIDE PRODUCTION%REACTOME DATABASE ID RELEASE 71%9636249	Inhibition of nitric oxide production	43893	0	1277	0.36	Up
1318	BETA DEFENSINS%REACTOME DATABASE ID RELEASE 71%1461957	Beta defensins	8/45	0	1278	-1.78	Down
1319	INTERFERON GAMMA SIGNALING%REACTOME%R-HSA-877300.1	Interferon gamma signaling	86/92	0	1278.5	-0.89	Down
1320	RORA ACTIVATES GENE EXPRESSION%REACTOME DATABASE ID RELEASE 71%1368082	RORA activates gene expression	16/18	0	1280	-0.83	Down
1321	MITOCHONDRIAL TRANSLATION INITIATION%REACTOME%R-HSA-5368286.1	Mitochondrial translation initiation	85/88	0	1280.5	0.46	Up
1322	EPHRIN SIGNALING%REACTOME DATABASE ID RELEASE 71%3928664	Ephrin signaling	18/18	2.3e-05	1281	0.82	Up
1323	SHC1 EVENTS IN EGFR SIGNALING%REACTOME DATABASE ID RELEASE 71%180336	SHC1 events in EGFR signaling	44147	0	1281.5	-0.87	Down
1324	PORPHYRIN METABOLISM%REACTOME%R-HSA-189445.1	Porphyrin metabolism	23/24	0	1281.5	-1.56	Down
1325	DEFECTIVE MISMATCH REPAIR ASSOCIATED WITH MSH3%REACTOME DATABASE ID RELEASE 71%5632927	Defective Mismatch Repair Associated With MSH3	43863	0	1282	0.76	Up
1326	REGULATED PROTEOLYSIS OF P75NTR%REACTOME%R-HSA-193692.1	Regulated proteolysis of p75NTR	44146	0	1282	-0.66	Down
1327	MITOCHONDRIAL TRANSLATION ELONGATION%REACTOME%R-HSA-5389840.1	Mitochondrial translation elongation	84/88	0	1283	0.46	Up
1328	TERMINATION OF O-GLYCAN BIOSYNTHESIS%REACTOME DATABASE ID RELEASE 71%977068	Termination of O-glycan biosynthesis	21/26	0	1283	-1.18	Down
1329	CREB1 PHOSPHORYLATION THROUGH THE ACTIVATION OF CAMKII CAMKK CAMKIV CASCASDE%REACTOME DATABASE ID RELEASE 71%442729	CREB1 phosphorylation through the activation of Ca ...	44020	0	1285	-1.22	Down
1330	ZBP1(DAI) MEDIATED INDUCTION OF TYPE I IFNS%REACTOME%R-HSA-1606322.1	ZBP1(DAI) mediated induction of type I IFNs	21/21	0	1285	-0.69	Down
1331	MITOCHONDRIAL TRANSLATION%REACTOME DATABASE ID RELEASE 71%5368287	Mitochondrial translation	90/94	0	1286	0.46	Up
1332	ACETYLCHOLINE BINDING AND DOWNSTREAM EVENTS%REACTOME%R-HSA-181431.5	Acetylcholine binding and downstream events	44119	0	1286.5	-1.81	Down
1333	REGULATION OF GLYCOLYSIS BY FRUCTOSE 2,6-BISPHOSPHATE METABOLISM%REACTOME%R-HSA-9634600.1	Regulation of glycolysis by fructose 2,6-bisphosph ...	44177	0	1286.5	-0.94	Down
1334	ABC TRANSPORTER DISORDERS%REACTOME DATABASE ID RELEASE 71%5619084	ABC transporter disorders	73/80	0	1287	0.6	Up
1335	POSTSYNAPTIC NICOTINIC ACETYLCHOLINE RECEPTORS%REACTOME DATABASE ID RELEASE 71%622327	Postsynaptic nicotinic acetylcholine receptors	44119	0	1287.5	-1.81	Down
1336	PRESYNAPTIC NICOTINIC ACETYLCHOLINE RECEPTORS%REACTOME DATABASE ID RELEASE 71%622323	Presynaptic nicotinic acetylcholine receptors	44117	0	1288.5	-1.81	Down
1337	O-LINKED GLYCOSYLATION%REACTOME%R-HSA-5173105.4	O-linked glycosylation	98/115	0	1289	-1.48	Down
1338	LINOLEIC ACID (LA) METABOLISM%REACTOME%R-HSA-2046105.1	Linoleic acid (LA) metabolism	43990	9e-06	1290	0.9	Up
1339	INTRINSIC PATHWAY OF FIBRIN CLOT FORMATION%REACTOME DATABASE ID RELEASE 71%140837	Intrinsic Pathway of Fibrin Clot Formation	20/22	0	1293.5	-1.23	Down
1340	GLI PROTEINS BIND PROMOTERS OF HH RESPONSIVE GENES TO PROMOTE TRANSCRIPTION%REACTOME DATABASE ID RELEASE 71%5635851	GLI proteins bind promoters of Hh responsive genes ...	43893	0	1293.5	-0.83	Down
1341	NA+ CL- DEPENDENT NEUROTRANSMITTER TRANSPORTERS%REACTOME%R-HSA-442660.1	Na+ Cl- dependent neurotransmitter transporters	17/19	0	1296.5	-2.3	Down
1342	TNF RECEPTOR SUPERFAMILY (TNFSF) MEMBERS MEDIATING NON-CANONICAL NF-KB PATHWAY%REACTOME DATABASE ID RELEASE 71%5676594	TNF receptor superfamily (TNFSF) members mediating ...	15/16	0	1296.5	-0.89	Down
1343	EICOSANOIDS%REACTOME%R-HSA-211979.1	Eicosanoids	44147	0	1297.5	-1.81	Down
1344	MITOCHONDRIAL TRANSLATION TERMINATION%REACTOME%R-HSA-5419276.1	Mitochondrial translation termination	85/88	0	1298.5	0.46	Up
1345	ARYL HYDROCARBON RECEPTOR SIGNALLING%REACTOME DATABASE ID RELEASE 71%8937144	Aryl hydrocarbon receptor signalling	43989	0	1300	0.54	Up
1346	DNA METHYLATION%REACTOME%R-HSA-5334118.1	DNA methylation	46/65	0.022156	1301	0.94	Up
1347	ELASTIC FIBRE FORMATION%REACTOME%R-HSA-1566948.1	Elastic fibre formation	40/42	8e-06	1301.5	-1.38	Down
1348	SIGNALING BY NOTCH%REACTOME DATABASE ID RELEASE 71%157118	Signaling by NOTCH	205/236	0	1301.5	0.68	Up
1349	KERATAN SULFATE DEGRADATION%REACTOME%R-HSA-2022857.2	Keratan sulfate degradation	44177	0	1302.5	-3.25	Down
1350	INHIBITION OF SIGNALING BY OVEREXPRESSED EGFR%REACTOME DATABASE ID RELEASE 71%5638303	Inhibition of Signaling by Overexpressed EGFR	44020	0	1304	-1.16	Down
1351	SYNTHESIS, SECRETION, AND INACTIVATION OF GLUCOSE-DEPENDENT INSULINOTROPIC POLYPEPTIDE (GIP)%REACTOME%R-HSA-400511.2	Synthesis, secretion, and inactivation of Glucose- ...	44148	0	1305	-0.93	Down
1352	SIGNALING BY OVEREXPRESSED WILD-TYPE EGFR IN CANCER%REACTOME%R-HSA-5638302.1	Signaling by Overexpressed Wild-Type EGFR in Cance ...	44020	0	1305	-1.16	Down
1353	SHC-RELATED EVENTS TRIGGERED BY IGF1R%REACTOME%R-HSA-2428933.1	SHC-related events triggered by IGF1R	43988	0	1310	-1.07	Down
1354	TRANSPORT TO THE GOLGI AND SUBSEQUENT MODIFICATION%REACTOME DATABASE ID RELEASE 71%948021	Transport to the Golgi and subsequent modification	158/167	0	1310.5	-0.81	Down
1355	NRIF SIGNALS CELL DEATH FROM THE NUCLEUS%REACTOME%R-HSA-205043.1	NRIF signals cell death from the nucleus	16/16	0	1311.5	-0.74	Down
1356	RETROGRADE NEUROTROPHIN SIGNALLING%REACTOME%R-HSA-177504.1	Retrograde neurotrophin signalling	14/14	0	1311.5	-0.88	Down
1357	INTERLEUKIN-6 SIGNALING%REACTOME%R-HSA-1059683.2	Interleukin-6 signaling	44146	0	1312	-1.06	Down
1358	OXIDATIVE STRESS INDUCED SENESCENCE%REACTOME%R-HSA-2559580.4	Oxidative Stress Induced Senescence	98/123	0.001028	1312.5	0.88	Up
1359	CIRCADIAN CLOCK%REACTOME%R-HSA-400253.3	Circadian Clock	62/68	0	1314	-0.79	Down
1360	TOLL LIKE RECEPTOR 10 (TLR10) CASCADE%REACTOME%R-HSA-168142.1	Toll Like Receptor 10 (TLR10) Cascade	83/84	0	1314	-0.77	Down
1361	AKT PHOSPHORYLATES TARGETS IN THE NUCLEUS%REACTOME%R-HSA-198693.1	AKT phosphorylates targets in the nucleus	44084	0	1314.5	-0.95	Down
1362	MYD88 CASCADE INITIATED ON PLASMA MEMBRANE%REACTOME DATABASE ID RELEASE 71%975871	MyD88 cascade initiated on plasma membrane	83/84	0	1315	-0.77	Down
1363	TOLL LIKE RECEPTOR 5 (TLR5) CASCADE%REACTOME DATABASE ID RELEASE 71%168176	Toll Like Receptor 5 (TLR5) Cascade	83/84	0	1316	-0.77	Down
1364	INTRA-GOLGI TRAFFIC%REACTOME%R-HSA-6811438.1	Intra-Golgi traffic	41/44	0	1317.5	-0.6	Down
1365	MEMBRANE TRAFFICKING%REACTOME DATABASE ID RELEASE 71%199991	Membrane Trafficking	569/607	0	1318	-0.81	Down
1366	INTERLEUKIN-35 SIGNALLING%REACTOME DATABASE ID RELEASE 71%8984722	Interleukin-35 Signalling	44177	0	1319	-0.82	Down
1367	PI-3K CASCADE:FGFR4%REACTOME%R-HSA-5654720.2	PI-3K cascade:FGFR4	14/17	0	1319	-1.2	Down
1368	SIGNALING BY FGFR%REACTOME%R-HSA-190236.2	Signaling by FGFR	70/76	6.3e-05	1320	0.79	Up
1369	ESTABLISHMENT OF SISTER CHROMATID COHESION%REACTOME DATABASE ID RELEASE 71%2468052	Establishment of Sister Chromatid Cohesion	44085	0	1321.5	0.5	Up
1370	SIGNALING BY VEGF%REACTOME DATABASE ID RELEASE 71%194138	Signaling by VEGF	99/101	0	1322	-0.76	Down
1371	TAK1 ACTIVATES NFKB BY PHOSPHORYLATION AND ACTIVATION OF IKKS COMPLEX%REACTOME%R-HSA-445989.3	TAK1 activates NFkB by phosphorylation and activat ...	27/28	1.9e-05	1324.5	0.66	Up
1372	SPHINGOLIPID DE NOVO BIOSYNTHESIS%REACTOME%R-HSA-1660661.6	Sphingolipid de novo biosynthesis	38/43	0	1325.5	-0.67	Down
1373	PI-3K CASCADE:FGFR3%REACTOME%R-HSA-5654710.2	PI-3K cascade:FGFR3	44148	0	1326	-1	Down
1374	HISTIDINE CATABOLISM%REACTOME DATABASE ID RELEASE 71%70921	Histidine catabolism	44020	0	1327	-1.08	Down
1375	DEFENSINS%REACTOME DATABASE ID RELEASE 71%1461973	Defensins	12/55	0	1327	-1.47	Down
1376	CLEAVAGE OF THE DAMAGED PURINE%REACTOME%R-HSA-110331.2	Cleavage of the damaged purine	39/55	0.001524	1327.5	0.78	Up
1377	DEPURINATION%REACTOME%R-HSA-73927.1	Depurination	39/55	0.001524	1329	0.78	Up
1378	XENOBIOTICS%REACTOME DATABASE ID RELEASE 71%211981	Xenobiotics	20/25	0	1330	-1.08	Down
1379	RECOGNITION AND ASSOCIATION OF DNA GLYCOSYLASE WITH SITE CONTAINING AN AFFECTED PURINE%REACTOME DATABASE ID RELEASE 71%110330	Recognition and association of DNA glycosylase wit ...	39/55	0.001524	1330	0.78	Up
1380	HUR (ELAVL1) BINDS AND STABILIZES MRNA%REACTOME%R-HSA-450520.2	HuR (ELAVL1) binds and stabilizes mRNA	44051	7e-06	1334.5	0.57	Up
1381	FREE FATTY ACID RECEPTORS%REACTOME%R-HSA-444209.1	Free fatty acid receptors	43895	0	1335	-1.02	Down
1382	NEGATIVE REGULATION OF FGFR3 SIGNALING%REACTOME DATABASE ID RELEASE 71%5654732	Negative regulation of FGFR3 signaling	21/23	0	1336	-0.86	Down
1383	REGULATION OF TP53 EXPRESSION AND DEGRADATION%REACTOME%R-HSA-6806003.1	Regulation of TP53 Expression and Degradation	37/37	5.7e-05	1343.5	0.68	Up
1384	BIOSYNTHESIS OF E-SERIES 18(S)-RESOLVINS%REACTOME DATABASE ID RELEASE 71%9018896	Biosynthesis of E-series 18(S)-resolvins	43925	0	1349	-3.43	Down
1385	INTRAFLAGELLAR TRANSPORT%REACTOME DATABASE ID RELEASE 71%5620924	Intraflagellar transport	40/41	0	1349	0.56	Up
1386	TRANSLOCATION OF SLC2A4 (GLUT4) TO THE PLASMA MEMBRANE%REACTOME DATABASE ID RELEASE 71%1445148	Translocation of SLC2A4 (GLUT4) to the plasma memb ...	48/51	0	1351	-0.8	Down
1387	HS-GAG BIOSYNTHESIS%REACTOME DATABASE ID RELEASE 71%2022928	HS-GAG biosynthesis	31/31	0	1352	-1.22	Down
1388	LRR FLII-INTERACTING PROTEIN 1 (LRRFIP1) ACTIVATES TYPE I IFN PRODUCTION%REACTOME DATABASE ID RELEASE 71%3134973	LRR FLII-interacting protein 1 (LRRFIP1) activates ...	43926	0	1352.5	0.55	Up
1389	THE CITRIC ACID (TCA) CYCLE AND RESPIRATORY ELECTRON TRANSPORT%REACTOME%R-HSA-1428517.1	The citric acid (TCA) cycle and respiratory electr ...	152/173	0	1352.5	-0.59	Down
1390	HISTAMINE RECEPTORS%REACTOME DATABASE ID RELEASE 71%390650	Histamine receptors	43894	0	1353.5	-0.6	Down
1391	ANCHORING FIBRIL FORMATION%REACTOME DATABASE ID RELEASE 71%2214320	Anchoring fibril formation	43958	0	1354.5	-1.38	Down
1392	SIGNALING BY MET%REACTOME%R-HSA-6806834.2	Signaling by MET	61/64	0	1356	-0.77	Down
1393	BASE-EXCISION REPAIR, AP SITE FORMATION%REACTOME%R-HSA-73929.2	Base-Excision Repair, AP Site Formation	45/61	3.5e-05	1357	0.76	Up
1394	FGFR1C LIGAND BINDING AND ACTIVATION%REACTOME%R-HSA-190373.4	FGFR1c ligand binding and activation	43959	0	1357.5	-1.63	Down
1395	RUNX1 REGULATES TRANSCRIPTION OF GENES INVOLVED IN DIFFERENTIATION OF MYELOID CELLS%REACTOME%R-HSA-8939246.1	RUNX1 regulates transcription of genes involved in ...	43989	0	1358.5	1.77	Up
1396	AMINO ACID AND DERIVATIVE METABOLISM%REACTOME%R-HSA-71291.6	Amino acid and derivative metabolism	341/373	0	1359	0.77	Up
1397	TRIF(TICAM1)-MEDIATED TLR4 SIGNALING%REACTOME DATABASE ID RELEASE 71%937061	TRIF(TICAM1)-mediated TLR4 signaling	95/96	0	1359	-0.72	Down
1398	VPR-MEDIATED INDUCTION OF APOPTOSIS BY MITOCHONDRIAL OUTER MEMBRANE PERMEABILIZATION%REACTOME DATABASE ID RELEASE 71%180897	Vpr-mediated induction of apoptosis by mitochondri ...	43893	0	1360	-0.58	Down
1399	MYD88-INDEPENDENT TLR4 CASCADE%REACTOME DATABASE ID RELEASE 71%166166	MyD88-independent TLR4 cascade	95/96	0	1360	-0.72	Down
1400	AKT PHOSPHORYLATES TARGETS IN THE CYTOSOL%REACTOME DATABASE ID RELEASE 71%198323	AKT phosphorylates targets in the cytosol	14/14	0	1361.5	-0.68	Down
1401	SUMOYLATION OF TRANSCRIPTION COFACTORS%REACTOME%R-HSA-3899300.3	SUMOylation of transcription cofactors	39/42	0	1362	0.71	Up
1402	DEFECTIVE SLC40A1 CAUSES HEMOCHROMATOSIS 4 (HFE4) (DUODENUM)%REACTOME DATABASE ID RELEASE 71%5655799	Defective SLC40A1 causes hemochromatosis 4 (HFE4) ...	43863	0	1362.5	-0.73	Down
1403	ACTIVATED NTRK2 SIGNALS THROUGH PLCG1%REACTOME%R-HSA-9026527.1	Activated NTRK2 signals through PLCG1	43925	2e-06	1365.5	0.83	Up
1404	ADHERENS JUNCTIONS INTERACTIONS%REACTOME%R-HSA-418990.2	Adherens junctions interactions	24/30	0	1366	-1.82	Down
1405	ACTIVATION OF RRNA EXPRESSION BY ERCC6 (CSB) AND EHMT2 (G9A)%REACTOME%R-HSA-427389.2	Activation of rRNA Expression by ERCC6 (CSB) and E ...	57/76	6.3e-05	1366.5	0.73	Up
1406	SIGNALING BY EGFR IN CANCER%REACTOME%R-HSA-1643713.1	Signaling by EGFR in Cancer	21/23	0	1366.5	-0.73	Down
1407	DEFECTIVE CYP11A1 CAUSES ADRENAL INSUFFICIENCY, CONGENITAL, WITH 46,XY SEX REVERSAL (AICSR)%REACTOME%R-HSA-5579026.1	Defective CYP11A1 causes Adrenal insufficiency, co ...	43894	0	1367	-1.33	Down
1408	INTRACELLULAR METABOLISM OF FATTY ACIDS REGULATES INSULIN SECRETION%REACTOME DATABASE ID RELEASE 71%434313	Intracellular metabolism of fatty acids regulates ...	43893	0	1367.5	-3.2	Down
1409	SYNTHESIS OF PIPS AT THE EARLY ENDOSOME MEMBRANE%REACTOME%R-HSA-1660516.7	Synthesis of PIPs at the early endosome membrane	16/16	0	1369.5	-0.6	Down
1410	DEPYRIMIDINATION%REACTOME%R-HSA-73928.1	Depyrimidination	44/60	0.000202	1369.5	0.75	Up
1411	CLEAVAGE OF THE DAMAGED PYRIMIDINE%REACTOME%R-HSA-110329.2	Cleavage of the damaged pyrimidine	44/60	0.000202	1370.5	0.75	Up
1412	RECOGNITION AND ASSOCIATION OF DNA GLYCOSYLASE WITH SITE CONTAINING AN AFFECTED PYRIMIDINE%REACTOME DATABASE ID RELEASE 71%110328	Recognition and association of DNA glycosylase wit ...	44/60	0.000202	1371.5	0.75	Up
1413	SELECTIVE AUTOPHAGY%REACTOME DATABASE ID RELEASE 71%9663891	Selective autophagy	50/55	0	1372	0.5	Up
1414	SPERM MOTILITY AND TAXES%REACTOME%R-HSA-1300642.1	Sperm Motility And Taxes	43991	0	1373.5	0.45	Up
1415	NEUTROPHIL DEGRANULATION%REACTOME%R-HSA-6798695.2	Neutrophil degranulation	444/483	0	1374.5	-1.1	Down
1416	NEGATIVE REGULATION OF FGFR4 SIGNALING%REACTOME DATABASE ID RELEASE 71%5654733	Negative regulation of FGFR4 signaling	24/27	0	1375.5	-1.02	Down
1417	NF-KB ACTIVATION THROUGH FADD RIP-1 PATHWAY MEDIATED BY CASPASE-8 AND -10%REACTOME DATABASE ID RELEASE 71%933543	NF-kB activation through FADD RIP-1 pathway mediat ...	44147	0	1376.5	-0.53	Down
1418	GAMMA CARBOXYLATION, HYPUSINE FORMATION AND ARYLSULFATASE ACTIVATION%REACTOME%R-HSA-163841.3	Gamma carboxylation, hypusine formation and arylsu ...	35/39	0.000619	1377	0.93	Up
1419	SIGNALING BY EGFR%REACTOME%R-HSA-177929.1	Signaling by EGFR	46/47	0	1377.5	-0.84	Down
1420	SIGNALING BY LIGAND-RESPONSIVE EGFR VARIANTS IN CANCER%REACTOME DATABASE ID RELEASE 71%5637815	Signaling by Ligand-Responsive EGFR Variants in Ca ...	16/17	0	1378.5	-0.66	Down
1421	IRON UPTAKE AND TRANSPORT%REACTOME DATABASE ID RELEASE 71%917937	Iron uptake and transport	54/57	0	1379	-1.21	Down
1422	DOWNSTREAM SIGNALING OF ACTIVATED FGFR2%REACTOME%R-HSA-5654696.1	Downstream signaling of activated FGFR2	20/23	0	1379.5	-1.06	Down
1423	SCAVENGING BY CLASS A RECEPTORS%REACTOME%R-HSA-3000480.1	Scavenging by Class A Receptors	17/19	0	1380.5	-2.25	Down
1424	NUCLEOTIDE SALVAGE%REACTOME DATABASE ID RELEASE 71%8956321	Nucleotide salvage	20/23	3e-05	1380.5	0.67	Up
1425	DEFECTIVE GALNT12 CAUSES COLORECTAL CANCER 1 (CRCS1)%REACTOME%R-HSA-5083636.1	Defective GALNT12 causes colorectal cancer 1 (CRCS ...	14/19	0	1381.5	-1.35	Down
1426	SIGNALING BY HEDGEHOG%REACTOME DATABASE ID RELEASE 71%5358351	Signaling by Hedgehog	131/139	0	1381.5	0.64	Up
1427	CONSTITUTIVE SIGNALING BY LIGAND-RESPONSIVE EGFR CANCER VARIANTS%REACTOME DATABASE ID RELEASE 71%1236382	Constitutive Signaling by Ligand-Responsive EGFR C ...	16/17	0	1381.5	-0.66	Down
1428	DEACTIVATION OF THE BETA-CATENIN TRANSACTIVATING COMPLEX%REACTOME%R-HSA-3769402.3	Deactivation of the beta-catenin transactivating c ...	38/42	0.002475	1383	0.7	Up
1429	NOSIP MEDIATED ENOS TRAFFICKING%REACTOME%R-HSA-203754.1	NOSIP mediated eNOS trafficking	43863	0	1385	0.77	Up
1430	TOLL LIKE RECEPTOR 3 (TLR3) CASCADE%REACTOME%R-HSA-168164.3	Toll Like Receptor 3 (TLR3) Cascade	91/92	0	1387	-0.73	Down
1431	THE NLRP1 INFLAMMASOME%REACTOME DATABASE ID RELEASE 71%844455	The NLRP1 inflammasome	43893	0	1390	-1.22	Down
1432	COOPERATION OF PDCL (PHLP1) AND TRIC CCT IN G-PROTEIN BETA FOLDING%REACTOME%R-HSA-6814122.2	Cooperation of PDCL (PhLP1) and TRiC CCT in G-prot ...	40/42	0	1390	-1.59	Down
1433	SIGNALING BY WNT%REACTOME%R-HSA-195721.5	Signaling by WNT	290/333	0.002085	1390	0.84	Up
1434	TYPE II NA+ PI COTRANSPORTERS%REACTOME DATABASE ID RELEASE 71%427589	Type II Na+ Pi cotransporters	43864	2.1e-05	1390.5	1.62	Up
1435	DOWNSTREAM TCR SIGNALING%REACTOME%R-HSA-202424.3	Downstream TCR signaling	91/105	1e-06	1391.5	0.51	Up
1436	INNATE IMMUNE SYSTEM%REACTOME DATABASE ID RELEASE 71%168249	Innate Immune System	914/1112	0	1392	-1.1	Down
1437	MITOCHONDRIAL PROTEIN IMPORT%REACTOME DATABASE ID RELEASE 71%1268020	Mitochondrial protein import	60/65	0	1393.5	0.59	Up
1438	ABC-FAMILY PROTEINS MEDIATED TRANSPORT%REACTOME%R-HSA-382556.4	ABC-family proteins mediated transport	99/106	0	1394	0.59	Up
1439	TNFS BIND THEIR PHYSIOLOGICAL RECEPTORS%REACTOME%R-HSA-5669034.2	TNFs bind their physiological receptors	28/29	0	1396	-1.41	Down
1440	NADE MODULATES DEATH SIGNALLING%REACTOME%R-HSA-205025.1	NADE modulates death signalling	43957	0	1397	-1.43	Down
1441	TGF-BETA RECEPTOR SIGNALING IN EMT (EPITHELIAL TO MESENCHYMAL TRANSITION)%REACTOME DATABASE ID RELEASE 71%2173791	TGF-beta receptor signaling in EMT (epithelial to ...	15/16	0	1405	-0.49	Down
1442	VASOPRESSIN-LIKE RECEPTORS%REACTOME%R-HSA-388479.1	Vasopressin-like receptors	43957	0	1405.5	-1.88	Down
1443	MET RECEPTOR ACTIVATION%REACTOME%R-HSA-6806942.1	MET Receptor Activation	43988	1e-06	1405.5	1.13	Up
1444	DECTIN-2 FAMILY%REACTOME DATABASE ID RELEASE 71%5621480	Dectin-2 family	24/29	0	1405.5	-1.42	Down
1445	ACTIVATED NTRK3 SIGNALS THROUGH PLCG1%REACTOME DATABASE ID RELEASE 71%9034793	Activated NTRK3 signals through PLCG1	43893	0	1407.5	-1.9	Down
1446	CHAPERONIN-MEDIATED PROTEIN FOLDING%REACTOME DATABASE ID RELEASE 71%390466	Chaperonin-mediated protein folding	89/95	0.00014	1407.5	0.73	Up
1447	METABOLISM OF FAT-SOLUBLE VITAMINS%REACTOME DATABASE ID RELEASE 71%6806667	Metabolism of fat-soluble vitamins	44/48	0	1408	-1.5	Down
1448	RHO GTPASES ACTIVATE RHOTEKIN AND RHOPHILINS%REACTOME DATABASE ID RELEASE 71%5666185	RHO GTPases Activate Rhotekin and Rhophilins	44083	0	1408.5	-0.79	Down
1449	EGFR DOWNREGULATION%REACTOME%R-HSA-182971.6	EGFR downregulation	29/30	0	1409.5	-1	Down
1450	ADAPTIVE IMMUNE SYSTEM%REACTOME DATABASE ID RELEASE 71%1280218	Adaptive Immune System	678/794	0	1411.5	-1.03	Down
1451	ARACHIDONATE PRODUCTION FROM DAG%REACTOME DATABASE ID RELEASE 71%426048	Arachidonate production from DAG	43956	0	1412	-1.17	Down
1452	MET RECEPTOR RECYCLING%REACTOME%R-HSA-8875656.1	MET receptor recycling	44052	1e-06	1413	-0.8	Down
1453	INTERLEUKIN-18 SIGNALING%REACTOME%R-HSA-9012546.2	Interleukin-18 signaling	44020	0	1415.5	-0.91	Down
1454	METABOLIC DISORDERS OF BIOLOGICAL OXIDATION ENZYMES%REACTOME%R-HSA-5579029.2	Metabolic disorders of biological oxidation enzyme ...	32/40	0	1415.5	-1.29	Down
1455	NF-KB IS ACTIVATED AND SIGNALS SURVIVAL%REACTOME%R-HSA-209560.1	NF-kB is activated and signals survival	44178	0	1416	-0.84	Down
1456	WNT5A-DEPENDENT INTERNALIZATION OF FZD2, FZD5 AND ROR2%REACTOME DATABASE ID RELEASE 71%5140745	WNT5A-dependent internalization of FZD2, FZD5 and ...	13/13	0	1417	-0.8	Down
1457	REGULATION OF TP53 ACTIVITY THROUGH ACETYLATION%REACTOME DATABASE ID RELEASE 71%6804758	Regulation of TP53 Activity through Acetylation	29/30	2e-06	1417.5	0.41	Up
1458	TRANSPORT OF FATTY ACIDS%REACTOME%R-HSA-804914.1	Transport of fatty acids	44020	0	1419	-1.85	Down
1459	APOPTOSIS%REACTOME%R-HSA-109581.3	Apoptosis	166/176	0	1419	0.69	Up
1460	GLUTAMATE AND GLUTAMINE METABOLISM%REACTOME%R-HSA-8964539.1	Glutamate and glutamine metabolism	44148	5.3e-05	1420.5	-0.86	Down
1461	WAX AND PLASMALOGEN BIOSYNTHESIS%REACTOME DATABASE ID RELEASE 71%8848584	Wax and plasmalogen biosynthesis	43958	0	1421	-0.39	Down
1462	ER-PHAGOSOME PATHWAY%REACTOME DATABASE ID RELEASE 71%1236974	ER-Phagosome pathway	80/86	2e-06	1421.5	0.5	Up
1463	PACKAGING OF TELOMERE ENDS%REACTOME DATABASE ID RELEASE 71%171306	Packaging Of Telomere Ends	36/52	0.047155	1426	0.75	Up
1464	MET ACTIVATES RAS SIGNALING%REACTOME%R-HSA-8851805.1	MET activates RAS signaling	44051	4.1e-05	1426	-0.36	Down
1465	REGULATION OF NECROPTOTIC CELL DEATH%REACTOME%R-HSA-5675482.2	Regulation of necroptotic cell death	13/13	0	1430.5	-0.94	Down
1466	FRS-MEDIATED FGFR1 SIGNALING%REACTOME%R-HSA-5654693.3	FRS-mediated FGFR1 signaling	14/16	0	1431.5	-1.16	Down
1467	TRANSCRIPTIONAL REGULATION OF GRANULOPOIESIS%REACTOME%R-HSA-9616222.2	Transcriptional regulation of granulopoiesis	68/90	0.072745	1432	1.05	Up
1468	DEFECTIVE CD320 CAUSES METHYLMALONIC ACIDURIA%REACTOME%R-HSA-3359485.1	Defective CD320 causes methylmalonic aciduria	43863	0	1432.5	-1.8	Down
1469	PRE-NOTCH EXPRESSION AND PROCESSING%REACTOME%R-HSA-1912422.1	Pre-NOTCH Expression and Processing	84/110	0.092244	1433	0.85	Up
1470	GAP JUNCTION ASSEMBLY%REACTOME%R-HSA-190861.1	Gap junction assembly	14/19	0.001878	1434.5	1.74	Up
1471	CONSTITUTIVE SIGNALING BY EGFRVIII%REACTOME DATABASE ID RELEASE 71%5637810	Constitutive Signaling by EGFRvIII	44178	1e-06	1435.5	-0.72	Down
1472	SYNTHESIS OF PIPS AT THE GOLGI MEMBRANE%REACTOME DATABASE ID RELEASE 71%1660514	Synthesis of PIPs at the Golgi membrane	16/18	0	1435.5	-0.76	Down
1473	PROGRAMMED CELL DEATH%REACTOME%R-HSA-5357801.2	Programmed Cell Death	169/179	2e-06	1436	0.69	Up
1474	SIGNALING BY EGFRVIII IN CANCER%REACTOME DATABASE ID RELEASE 71%5637812	Signaling by EGFRvIII in Cancer	44178	1e-06	1436.5	-0.72	Down
1475	EXTRACELLULAR MATRIX ORGANIZATION%REACTOME DATABASE ID RELEASE 71%1474244	Extracellular matrix organization	269/295	0	1437	-1.53	Down
1476	RUNX1 REGULATES TRANSCRIPTION OF GENES INVOLVED IN INTERLEUKIN SIGNALING%REACTOME%R-HSA-8939247.1	RUNX1 regulates transcription of genes involved in ...	43927	1e-06	1437	1.33	Up
1477	INTERACTION WITH CUMULUS CELLS AND THE ZONA PELLUCIDA%REACTOME%R-HSA-2534343.2	Interaction With Cumulus Cells And The Zona Pelluc ...	44023	0.000107	1437	1.21	Up
1478	BIOSYNTHESIS OF THE N-GLYCAN PRECURSOR (DOLICHOL LIPID-LINKED OLIGOSACCHARIDE, LLO) AND TRANSFER TO A NASCENT PROTEIN%REACTOME DATABASE ID RELEASE 71%446193	Biosynthesis of the N-glycan precursor (dolichol l ...	76/78	0	1439.5	-1.04	Down
1479	EPHB-MEDIATED FORWARD SIGNALING%REACTOME DATABASE ID RELEASE 71%3928662	EPHB-mediated forward signaling	32/33	0	1441	-0.51	Down
1480	HSP90 CHAPERONE CYCLE FOR SHRS%REACTOME%R-HSA-3371497.2	HSP90 chaperone cycle for SHRs	37/38	0	1443	-1.24	Down
1481	ACTIVATION OF ANTERIOR HOX GENES IN HINDBRAIN DEVELOPMENT DURING EARLY EMBRYOGENESIS%REACTOME DATABASE ID RELEASE 71%5617472	Activation of anterior HOX genes in hindbrain deve ...	94/122	2.9e-05	1444.5	0.69	Up
1482	ECM PROTEOGLYCANS%REACTOME%R-HSA-3000178.3	ECM proteoglycans	53/57	3e-06	1445.5	-1.67	Down
1483	RESPONSE OF MTB TO PHAGOCYTOSIS%REACTOME DATABASE ID RELEASE 71%9637690	Response of Mtb to phagocytosis	23/23	4e-06	1445.5	0.57	Up
1484	ACTIVATION OF HOX GENES DURING DIFFERENTIATION%REACTOME DATABASE ID RELEASE 71%5619507	Activation of HOX genes during differentiation	94/122	2.9e-05	1445.5	0.69	Up
1485	PRE-NOTCH PROCESSING IN GOLGI%REACTOME%R-HSA-1912420.2	Pre-NOTCH Processing in Golgi	18/18	0	1446	-0.9	Down
1486	LOSS OF FUNCTION OF SMAD2 3 IN CANCER%REACTOME%R-HSA-3304349.1	Loss of Function of SMAD2 3 in Cancer	43988	0	1446	-0.46	Down
1487	TRANSPORT OF ORGANIC ANIONS%REACTOME%R-HSA-879518.2	Transport of organic anions	44115	0	1446.5	-1.95	Down
1488	CARGO CONCENTRATION IN THE ER%REACTOME DATABASE ID RELEASE 71%5694530	Cargo concentration in the ER	30/33	0	1447	-0.82	Down
1489	SIGNALING BY TGF-BETA RECEPTOR COMPLEX IN CANCER%REACTOME DATABASE ID RELEASE 71%3304351	Signaling by TGF-beta Receptor Complex in Cancer	43989	0	1447	-0.46	Down
1490	NEF-MEDIATES DOWN MODULATION OF CELL SURFACE RECEPTORS BY RECRUITING THEM TO CLATHRIN ADAPTERS%REACTOME%R-HSA-164938.1	Nef-mediates down modulation of cell surface recep ...	20/21	1e-06	1449	-0.68	Down
1491	UBIQUINOL BIOSYNTHESIS%REACTOME DATABASE ID RELEASE 71%2142789	Ubiquinol biosynthesis	44051	1e-06	1449	-0.31	Down
1492	ACTIVATION OF IRF3 IRF7 MEDIATED BY TBK1 IKK EPSILON%REACTOME%R-HSA-936964.2	Activation of IRF3 IRF7 mediated by TBK1 IKK epsil ...	16/16	2e-06	1450	-0.69	Down
1493	CHAPERONE MEDIATED AUTOPHAGY%REACTOME DATABASE ID RELEASE 71%9613829	Chaperone Mediated Autophagy	20/21	0.001016	1452	0.54	Up
1494	GLYCINE DEGRADATION%REACTOME%R-HSA-6783984.1	Glycine degradation	43925	0	1452	-0.93	Down
1495	MAP KINASE ACTIVATION%REACTOME%R-HSA-450294.3	MAP kinase activation	62/63	0	1454	-0.68	Down
1496	RNF MUTANTS SHOW ENHANCED WNT SIGNALING AND PROLIFERATION%REACTOME DATABASE ID RELEASE 71%5340588	RNF mutants show enhanced WNT signaling and prolif ...	44020	0.000643	1456	0.96	Up
1497	TIGHT JUNCTION INTERACTIONS%REACTOME DATABASE ID RELEASE 71%420029	Tight junction interactions	26/30	0	1459	1.9	Up
1498	ADRENALINE SIGNALLING THROUGH ALPHA-2 ADRENERGIC RECEPTOR%REACTOME%R-HSA-392023.1	Adrenaline signalling through Alpha-2 adrenergic r ...	43893	0	1460.5	-1.27	Down
1499	WNT5A-DEPENDENT INTERNALIZATION OF FZD4%REACTOME DATABASE ID RELEASE 71%5099900	WNT5A-dependent internalization of FZD4	15/15	0	1460.5	-0.75	Down
1500	PLATELET SENSITIZATION BY LDL%REACTOME DATABASE ID RELEASE 71%432142	Platelet sensitization by LDL	17/17	1e-06	1461	-0.75	Down
1501	NTRK2 ACTIVATES RAC1%REACTOME DATABASE ID RELEASE 71%9032759	NTRK2 activates RAC1	43925	0	1462.5	-1.76	Down
1502	RUNX1 REGULATES GENES INVOLVED IN MEGAKARYOCYTE DIFFERENTIATION AND PLATELET FUNCTION%REACTOME DATABASE ID RELEASE 71%8936459	RUNX1 regulates genes involved in megakaryocyte di ...	69/98	0.170566	1462.5	0.85	Up
1503	THE IPAF INFLAMMASOME%REACTOME%R-HSA-844623.1	The IPAF inflammasome	43863	0	1464	-0.55	Down
1504	ACYL CHAIN REMODELING OF CL%REACTOME DATABASE ID RELEASE 71%1482798	Acyl chain remodeling of CL	43988	3e-06	1464	-0.88	Down
1505	MEIOTIC SYNAPSIS%REACTOME DATABASE ID RELEASE 71%1221632	Meiotic synapsis	58/77	0.004796	1465	0.67	Up
1506	INTERLEUKIN-12 SIGNALING%REACTOME%R-HSA-9020591.1	Interleukin-12 signaling	40/48	0.012613	1466	0.62	Up
1507	CARBOXYTERMINAL POST-TRANSLATIONAL MODIFICATIONS OF TUBULIN%REACTOME DATABASE ID RELEASE 71%8955332	Carboxyterminal post-translational modifications o ...	34/38	0.003017	1466	0.67	Up
1508	REGULATED NECROSIS%REACTOME%R-HSA-5218859.1	Regulated Necrosis	15/15	0	1467	-0.94	Down
1509	RIPK1-MEDIATED REGULATED NECROSIS%REACTOME%R-HSA-5213460.1	RIPK1-mediated regulated necrosis	15/15	0	1468	-0.94	Down
1510	SIGNALING BY TGF-BETA RECEPTOR COMPLEX%REACTOME%R-HSA-170834.1	Signaling by TGF-beta Receptor Complex	68/72	0.000144	1469.5	0.75	Up
1511	INTERLEUKIN-21 SIGNALING%REACTOME DATABASE ID RELEASE 71%9020958	Interleukin-21 signaling	44084	2e-05	1470	-0.47	Down
1512	CYTOKINE SIGNALING IN IMMUNE SYSTEM%REACTOME%R-HSA-1280215.4	Cytokine Signaling in Immune system	755/843	0	1470.5	-1.13	Down
1513	INTERLEUKIN-17 SIGNALING%REACTOME DATABASE ID RELEASE 71%448424	Interleukin-17 signaling	69/71	0	1471	-0.65	Down
1514	INTERLEUKIN-10 SIGNALING%REACTOME%R-HSA-6783783.3	Interleukin-10 signaling	42/46	0.000199	1472.5	-1.39	Down
1515	VITAMIN B5 (PANTOTHENATE) METABOLISM%REACTOME%R-HSA-199220.2	Vitamin B5 (pantothenate) metabolism	17/17	0	1475.5	-0.95	Down
1516	RESPIRATORY ELECTRON TRANSPORT, ATP SYNTHESIS BY CHEMIOSMOTIC COUPLING, AND HEAT PRODUCTION BY UNCOUPLING PROTEINS.%REACTOME%R-HSA-163200.1	Respiratory electron transport, ATP synthesis by c ...	105/123	1.5e-05	1479	-0.49	Down
1517	REPRESSION OF WNT TARGET GENES%REACTOME%R-HSA-4641265.3	Repression of WNT target genes	44177	0	1480.5	-0.7	Down
1518	LXR-MEDIATED SIGNALING%REACTOME%R-HSA-9024446.2	LXR-mediated signaling	38/45	1e-06	1481.5	-1.06	Down
1519	HYDROLYSIS OF LPC%REACTOME DATABASE ID RELEASE 71%1483115	Hydrolysis of LPC	44083	0.001931	1481.5	0.77	Up
1520	RUNX2 REGULATES CHONDROCYTE MATURATION%REACTOME%R-HSA-8941284.1	RUNX2 regulates chondrocyte maturation	43925	9e-06	1481.5	-0.42	Down
1521	ER QUALITY CONTROL COMPARTMENT (ERQC)%REACTOME DATABASE ID RELEASE 71%901032	ER Quality Control Compartment (ERQC)	19/21	0	1482	-0.54	Down
1522	ACTIVATION OF RAC1 DOWNSTREAM OF NMDARS%REACTOME DATABASE ID RELEASE 71%9619229	Activation of RAC1 downstream of NMDARs	43957	4.4e-05	1484	-0.26	Down
1523	REGULATION OF FZD BY UBIQUITINATION%REACTOME%R-HSA-4641263.2	Regulation of FZD by ubiquitination	20/21	0	1485	-1.38	Down
1524	GRB2:SOS PROVIDES LINKAGE TO MAPK SIGNALING FOR INTEGRINS%REACTOME%R-HSA-354194.1	GRB2:SOS provides linkage to MAPK signaling for In ...	13/14	0	1486	-0.87	Down
1525	MHC CLASS II ANTIGEN PRESENTATION%REACTOME DATABASE ID RELEASE 71%2132295	MHC class II antigen presentation	100/108	0	1486.5	-0.93	Down
1526	SIGNALING BY FGFR4 IN DISEASE%REACTOME%R-HSA-5655291.1	Signaling by FGFR4 in disease	44083	7e-06	1486.5	-0.45	Down
1527	DISEASES ASSOCIATED WITH GLYCOSAMINOGLYCAN METABOLISM%REACTOME DATABASE ID RELEASE 71%3560782	Diseases associated with glycosaminoglycan metabol ...	41/41	0	1488.5	-1.85	Down
1528	PI3K AKT SIGNALING%REACTOME%R-HSA-1257604.8	PI3K AKT Signaling	230/251	2.3e-05	1489	0.77	Up
1529	NR1D1 (REV-ERBA) REPRESSES GENE EXPRESSION%REACTOME%R-HSA-1368071.3	NR1D1 (REV-ERBA) represses gene expression	43893	4.5e-05	1489	0.65	Up
1530	DEGRADATION OF THE EXTRACELLULAR MATRIX%REACTOME%R-HSA-1474228.4	Degradation of the extracellular matrix	98/111	0	1489.5	-1.48	Down
1531	AXON GUIDANCE%REACTOME DATABASE ID RELEASE 71%422475	Axon guidance	506/531	0	1490	-1.24	Down
1532	REGULATION OF TLR BY ENDOGENOUS LIGAND%REACTOME DATABASE ID RELEASE 71%5686938	Regulation of TLR by endogenous ligand	16/16	2e-06	1490.5	-1.59	Down
1533	PYRUVATE METABOLISM%REACTOME%R-HSA-70268.6	Pyruvate metabolism	27/30	0	1491.5	-0.82	Down
1534	ROLE OF LAT2 NTAL LAB ON CALCIUM MOBILIZATION%REACTOME DATABASE ID RELEASE 71%2730905	Role of LAT2 NTAL LAB on calcium mobilization	11/65	0	1493.5	-0.4	Down
1535	INSERTION OF TAIL-ANCHORED PROTEINS INTO THE ENDOPLASMIC RETICULUM MEMBRANE%REACTOME DATABASE ID RELEASE 71%9609523	Insertion of tail-anchored proteins into the endop ...	19/19	0.014541	1496	0.56	Up
1536	RUNX3 REGULATES YAP1-MEDIATED TRANSCRIPTION%REACTOME DATABASE ID RELEASE 71%8951671	RUNX3 regulates YAP1-mediated transcription	44051	0.002511	1498	-0.6	Down
1537	BIOSYNTHESIS OF EPA-DERIVED SPMS%REACTOME DATABASE ID RELEASE 71%9018679	Biosynthesis of EPA-derived SPMs	43956	0	1498.5	-3.43	Down
1538	DISEASE%REACTOME%R-HSA-1643685.11	Disease	1064/1159	1e-06	1499	0.78	Up
1539	IRE1ALPHA ACTIVATES CHAPERONES%REACTOME%R-HSA-381070.1	IRE1alpha activates chaperones	43/50	6.5e-05	1500.5	0.57	Up
1540	GLYOXYLATE METABOLISM AND GLYCINE DEGRADATION%REACTOME DATABASE ID RELEASE 71%389661	Glyoxylate metabolism and glycine degradation	30/31	0	1501.5	-1.06	Down
1541	VXPX CARGO-TARGETING TO CILIUM%REACTOME%R-HSA-5620916.1	VxPx cargo-targeting to cilium	18/21	0	1502.5	-0.77	Down
1542	NOTCH4 INTRACELLULAR DOMAIN REGULATES TRANSCRIPTION%REACTOME DATABASE ID RELEASE 71%9013695	NOTCH4 Intracellular Domain Regulates Transcriptio ...	19/20	1.1e-05	1502.5	-0.81	Down
1543	ALPHA-LINOLENIC (OMEGA3) AND LINOLEIC (OMEGA6) ACID METABOLISM%REACTOME DATABASE ID RELEASE 71%2046104	alpha-linolenic (omega3) and linoleic (omega6) aci ...	44116	5e-06	1503.5	-0.75	Down
1544	METAL ION SLC TRANSPORTERS%REACTOME DATABASE ID RELEASE 71%425410	Metal ion SLC transporters	26/26	0	1503.5	-1.75	Down
1545	A TETRASACCHARIDE LINKER SEQUENCE IS REQUIRED FOR GAG SYNTHESIS%REACTOME DATABASE ID RELEASE 71%1971475	A tetrasaccharide linker sequence is required for ...	25/26	0.047918	1503.5	0.82	Up
1546	ALPHA-LINOLENIC ACID (ALA) METABOLISM%REACTOME%R-HSA-2046106.1	alpha-linolenic acid (ALA) metabolism	44116	5e-06	1504.5	-0.75	Down
1547	COBALAMIN (CBL, VITAMIN B12) TRANSPORT AND METABOLISM%REACTOME DATABASE ID RELEASE 71%196741	Cobalamin (Cbl, vitamin B12) transport and metabol ...	18/21	0	1505	-1	Down
1548	SIGNALING BY NTRK3 (TRKC)%REACTOME%R-HSA-9034015.2	Signaling by NTRK3 (TRKC)	13/14	2e-06	1506	-0.89	Down
1549	RESPIRATORY ELECTRON TRANSPORT%REACTOME%R-HSA-611105.3	Respiratory electron transport	85/100	3.4e-05	1506.5	-0.48	Down
1550	LXRS REGULATE GENE EXPRESSION LINKED TO CHOLESTEROL TRANSPORT AND EFFLUX%REACTOME%R-HSA-9029569.1	LXRs regulate gene expression linked to cholestero ...	29/36	0	1507.5	-0.74	Down
1551	MITOCHONDRIAL BIOGENESIS%REACTOME%R-HSA-1592230.2	Mitochondrial biogenesis	85/93	0	1508	-0.77	Down
1552	MAPK3 (ERK1) ACTIVATION%REACTOME%R-HSA-110056.2	MAPK3 (ERK1) activation	44083	0	1508	-1.21	Down
1553	HDMS DEMETHYLATE HISTONES%REACTOME%R-HSA-3214842.3	HDMs demethylate histones	41/50	0.005877	1509.5	0.74	Up
1554	DERMATAN SULFATE BIOSYNTHESIS%REACTOME DATABASE ID RELEASE 71%2022923	Dermatan sulfate biosynthesis	44146	2.1e-05	1509.5	-1.43	Down
1555	ZINC TRANSPORTERS%REACTOME%R-HSA-435354.1	Zinc transporters	17/17	0.011061	1510.5	-1.09	Down
1556	INTERLEUKIN-1 PROCESSING%REACTOME%R-HSA-448706.1	Interleukin-1 processing	44051	0	1512	-1.64	Down
1557	AMINO ACIDS REGULATE MTORC1%REACTOME%R-HSA-9639288.2	Amino acids regulate mTORC1	51/56	0.001013	1512.5	0.62	Up
1558	RESISTANCE OF ERBB2 KD MUTANTS TO AFATINIB%REACTOME DATABASE ID RELEASE 71%9665249	Resistance of ERBB2 KD mutants to afatinib	43865	0.000106	1513	-0.35	Down
1559	FORMATION OF FIBRIN CLOT (CLOTTING CASCADE)%REACTOME DATABASE ID RELEASE 71%140877	Formation of Fibrin Clot (Clotting Cascade)	35/39	0	1513	-1.62	Down
1560	HDACS DEACETYLATE HISTONES%REACTOME DATABASE ID RELEASE 71%3214815	HDACs deacetylate histones	77/94	0.001271	1513	0.72	Up
1561	CONSTITUTIVE SIGNALING BY OVEREXPRESSED ERBB2%REACTOME%R-HSA-9634285.1	Constitutive Signaling by Overexpressed ERBB2	44021	5.4e-05	1513.5	-0.32	Down
1562	RESISTANCE OF ERBB2 KD MUTANTS TO OSIMERTINIB%REACTOME%R-HSA-9665247.1	Resistance of ERBB2 KD mutants to osimertinib	43865	0.000106	1514	-0.35	Down
1563	RESISTANCE OF ERBB2 KD MUTANTS TO TESEVATINIB%REACTOME%R-HSA-9665245.1	Resistance of ERBB2 KD mutants to tesevatinib	43865	0.000106	1515	-0.35	Down
1564	HEPARAN SULFATE HEPARIN (HS-GAG) METABOLISM%REACTOME%R-HSA-1638091.1	Heparan sulfate heparin (HS-GAG) metabolism	53/54	0	1515.5	-1.31	Down
1565	GLUTATHIONE SYNTHESIS AND RECYCLING%REACTOME DATABASE ID RELEASE 71%174403	Glutathione synthesis and recycling	14/17	0.03304	1516	0.71	Up
1566	DRUG RESISTANCE IN ERBB2 KD MUTANTS%REACTOME%R-HSA-9665230.1	Drug resistance in ERBB2 KD mutants	43865	0.000106	1516	-0.35	Down
1567	RESISTANCE OF ERBB2 KD MUTANTS TO AEE788%REACTOME%R-HSA-9665250.1	Resistance of ERBB2 KD mutants to AEE788	43865	0.000106	1517	-0.35	Down
1568	RESISTANCE OF ERBB2 KD MUTANTS TO TRASTUZUMAB%REACTOME DATABASE ID RELEASE 71%9665233	Resistance of ERBB2 KD mutants to trastuzumab	43865	0.000106	1518	-0.35	Down
1569	SYNTHESIS OF GLYCOSYLPHOSPHATIDYLINOSITOL (GPI)%REACTOME DATABASE ID RELEASE 71%162710	Synthesis of glycosylphosphatidylinositol (GPI)	17/17	0.000257	1518.5	0.44	Up
1570	RESISTANCE OF ERBB2 KD MUTANTS TO LAPATINIB%REACTOME DATABASE ID RELEASE 71%9665251	Resistance of ERBB2 KD mutants to lapatinib	43865	0.000106	1519	-0.35	Down
1571	DEFECTIVE GCLC CAUSES HEMOLYTIC ANEMIA DUE TO GAMMA-GLUTAMYLCYSTEINE SYNTHETASE DEFICIENCY (HAGGSD)%REACTOME%R-HSA-5578999.1	Defective GCLC causes Hemolytic anemia due to gamm ...	43863	4e-05	1519.5	0.25	Up
1572	RESISTANCE OF ERBB2 KD MUTANTS TO NERATINIB%REACTOME DATABASE ID RELEASE 71%9665246	Resistance of ERBB2 KD mutants to neratinib	43865	0.000106	1520	-0.35	Down
1573	PHOSPHOLIPASE C-MEDIATED CASCADE: FGFR1%REACTOME%R-HSA-5654219.2	Phospholipase C-mediated cascade: FGFR1	44085	0	1520.5	-1.68	Down
1574	RESISTANCE OF ERBB2 KD MUTANTS TO SAPITINIB%REACTOME%R-HSA-9665244.1	Resistance of ERBB2 KD mutants to sapitinib	43865	0.000106	1521	-0.35	Down
1575	SIGNALING BY NOTCH1%REACTOME%R-HSA-1980143.2	Signaling by NOTCH1	69/72	0	1521.5	-0.94	Down
1576	DRUG-MEDIATED INHIBITION OF ERBB2 SIGNALING%REACTOME DATABASE ID RELEASE 71%9652282	Drug-mediated inhibition of ERBB2 signaling	43865	0.000106	1522	-0.35	Down
1577	CARBOHYDRATE METABOLISM%REACTOME%R-HSA-71387.9	Carbohydrate metabolism	271/286	0	1523.5	0.75	Up
1578	MECP2 REGULATES NEURONAL RECEPTORS AND CHANNELS%REACTOME%R-HSA-9022699.1	MECP2 regulates neuronal receptors and channels	15/16	0.015681	1524	1	Up
1579	ALPHA-OXIDATION OF PHYTANATE%REACTOME DATABASE ID RELEASE 71%389599	Alpha-oxidation of phytanate	43956	8e-06	1524	-0.92	Down
1580	ACTIVATION OF RAS IN B CELLS%REACTOME%R-HSA-1169092.1	Activation of RAS in B cells	43925	0	1524	-0.57	Down
1581	XBP1(S) ACTIVATES CHAPERONE GENES%REACTOME DATABASE ID RELEASE 71%381038	XBP1(S) activates chaperone genes	41/48	0.00012	1525.5	0.58	Up
1582	LDL CLEARANCE%REACTOME DATABASE ID RELEASE 71%8964038	LDL clearance	17/19	1.4e-05	1526	-0.9	Down
1583	COLLAGEN BIOSYNTHESIS AND MODIFYING ENZYMES%REACTOME%R-HSA-1650814.3	Collagen biosynthesis and modifying enzymes	58/67	8.1e-05	1527.5	1.59	Up
1584	MET PROMOTES CELL MOTILITY%REACTOME%R-HSA-8875878.1	MET promotes cell motility	26/28	2e-06	1528	-1	Down
1585	MTOR SIGNALLING%REACTOME%R-HSA-165159.5	mTOR signalling	37/41	0	1528.5	-0.66	Down
1586	CONSTITUTIVE SIGNALING BY AKT1 E17K IN CANCER%REACTOME DATABASE ID RELEASE 71%5674400	Constitutive Signaling by AKT1 E17K in Cancer	25/26	3e-06	1530.5	-0.66	Down
1587	FERTILIZATION%REACTOME DATABASE ID RELEASE 71%1187000	Fertilization	18/26	0.003937	1531	1.03	Up
1588	METABOLISM OF INGESTED H2SEO4 AND H2SEO3 INTO H2SE%REACTOME DATABASE ID RELEASE 71%2408550	Metabolism of ingested H2SeO4 and H2SeO3 into H2Se	43893	5.3e-05	1531.5	-2.14	Down
1589	RAS GTPASE CYCLE MUTANTS%REACTOME%R-HSA-9649913.1	RAS GTPase cycle mutants	43893	0	1533	-0.51	Down
1590	METABOLISM OF WATER-SOLUBLE VITAMINS AND COFACTORS%REACTOME DATABASE ID RELEASE 71%196849	Metabolism of water-soluble vitamins and cofactors	105/121	0	1535.5	-1.12	Down
1591	ACTIVATION OF GENE EXPRESSION BY SREBF (SREBP)%REACTOME%R-HSA-2426168.2	Activation of gene expression by SREBF (SREBP)	38/40	0.059191	1537.5	0.78	Up
1592	FRS-MEDIATED FGFR2 SIGNALING%REACTOME DATABASE ID RELEASE 71%5654700	FRS-mediated FGFR2 signaling	16/19	1e-06	1538	-1.21	Down
1593	IRS ACTIVATION%REACTOME%R-HSA-74713.2	IRS activation	43926	0.000133	1538	0.67	Up
1594	ACTIVATION OF BH3-ONLY PROTEINS%REACTOME DATABASE ID RELEASE 71%114452	Activation of BH3-only proteins	29/30	0.009418	1538.5	0.68	Up
1595	SIGNALING BY HIPPO%REACTOME DATABASE ID RELEASE 71%2028269	Signaling by Hippo	19/19	0.007768	1541	0.56	Up
1596	SIGNALING BY WNT IN CANCER%REACTOME%R-HSA-4791275.2	Signaling by WNT in cancer	32/34	0.003745	1541.5	1.07	Up
1597	PTK6 DOWN-REGULATION%REACTOME DATABASE ID RELEASE 71%8849472	PTK6 Down-Regulation	43893	0.003857	1542	1.01	Up
1598	ENOS ACTIVATION%REACTOME%R-HSA-203615.3	eNOS activation	44115	1.3e-05	1542	-0.93	Down
1599	INTRACELLULAR SIGNALING BY SECOND MESSENGERS%REACTOME%R-HSA-9006925.3	Intracellular signaling by second messengers	267/290	0	1543.5	-0.96	Down
1600	FRUCTOSE METABOLISM%REACTOME DATABASE ID RELEASE 71%5652084	Fructose metabolism	43989	0.005835	1545	-1.3	Down
1601	TICAM1-DEPENDENT ACTIVATION OF IRF3 IRF7%REACTOME%R-HSA-9013973.2	TICAM1-dependent activation of IRF3 IRF7	44177	2e-06	1546.5	-0.7	Down
1602	PHENYLALANINE AND TYROSINE METABOLISM%REACTOME DATABASE ID RELEASE 71%8963691	Phenylalanine and tyrosine metabolism	44115	0	1547.5	-1.55	Down
1603	PINK PARKIN MEDIATED MITOPHAGY%REACTOME%R-HSA-5205685.2	Pink Parkin Mediated Mitophagy	19/22	0.000415	1548	0.62	Up
1604	SIGNALING BY SCF-KIT%REACTOME%R-HSA-1433557.2	Signaling by SCF-KIT	39/40	1e-06	1551.5	-0.84	Down
1605	NOTCH-HLH TRANSCRIPTION PATHWAY%REACTOME%R-HSA-350054.3	Notch-HLH transcription pathway	28/28	0.025913	1551.5	0.65	Up
1606	SYNTHESIS OF GDP-MANNOSE%REACTOME%R-HSA-446205.1	Synthesis of GDP-mannose	43956	1.9e-05	1552	-0.71	Down
1607	DISASSEMBLY OF THE DESTRUCTION COMPLEX AND RECRUITMENT OF AXIN TO THE MEMBRANE%REACTOME%R-HSA-4641262.3	Disassembly of the destruction complex and recruit ...	28/31	1.3e-05	1554.5	-0.85	Down
1608	DEFECTIVE SLC7A9 CAUSES CYSTINURIA (CSNU)%REACTOME DATABASE ID RELEASE 71%5660883	Defective SLC7A9 causes cystinuria (CSNU)	43863	2.3e-05	1555.5	-1.7	Down
1609	DEFECTIVE SLC3A1 CAUSES CYSTINURIA (CSNU)%REACTOME%R-HSA-5619113.1	Defective SLC3A1 causes cystinuria (CSNU)	43863	2.3e-05	1556.5	-1.7	Down
1610	ANDROGEN BIOSYNTHESIS%REACTOME DATABASE ID RELEASE 71%193048	Androgen biosynthesis	44146	0.001646	1557.5	0.82	Up
1611	METABOLISM OF COFACTORS%REACTOME%R-HSA-8978934.2	Metabolism of cofactors	18/19	0	1558	-0.74	Down
1612	DEX H-BOX HELICASES ACTIVATE TYPE I IFN AND INFLAMMATORY CYTOKINES PRODUCTION%REACTOME DATABASE ID RELEASE 71%3134963	DEx H-box helicases activate type I IFN and inflam ...	44019	0.000227	1560.5	0.3	Up
1613	BASIGIN INTERACTIONS%REACTOME%R-HSA-210991.1	Basigin interactions	23/26	0.005722	1561.5	-1.17	Down
1614	NOTCH1 INTRACELLULAR DOMAIN REGULATES TRANSCRIPTION%REACTOME DATABASE ID RELEASE 71%2122947	NOTCH1 Intracellular Domain Regulates Transcriptio ...	44/45	0.004944	1562	0.66	Up
1615	DEFECTIVE HLCS CAUSES MULTIPLE CARBOXYLASE DEFICIENCY%REACTOME DATABASE ID RELEASE 71%3371599	Defective HLCS causes multiple carboxylase deficie ...	44019	0.023593	1563	0.63	Up
1616	SYNTHESIS OF DOLICHYL-PHOSPHATE%REACTOME%R-HSA-446199.1	Synthesis of Dolichyl-phosphate	43988	2e-06	1564.5	0.43	Up
1617	CARGO TRAFFICKING TO THE PERICILIARY MEMBRANE%REACTOME%R-HSA-5620920.2	Cargo trafficking to the periciliary membrane	47/51	0.000352	1565.5	0.56	Up
1618	MEMBRANE BINDING AND TARGETTING OF GAG PROTEINS%REACTOME%R-HSA-174490.2	Membrane binding and targetting of GAG proteins	44179	1e-06	1565.5	-0.55	Down
1619	SPRY REGULATION OF FGF SIGNALING%REACTOME%R-HSA-1295596.1	Spry regulation of FGF signaling	14/14	0.00016	1566.5	-0.57	Down
1620	SYNTHESIS AND PROCESSING OF GAG, GAGPOL POLYPROTEINS%REACTOME DATABASE ID RELEASE 71%174495	Synthesis And Processing Of GAG, GAGPOL Polyprotei ...	44179	1e-06	1566.5	-0.55	Down
1621	TRANSCRIPTIONAL ACTIVATION OF MITOCHONDRIAL BIOGENESIS%REACTOME DATABASE ID RELEASE 71%2151201	Transcriptional activation of mitochondrial biogen ...	49/54	3.7e-05	1566.5	-0.88	Down
1622	NEGATIVE REGULATION OF MET ACTIVITY%REACTOME%R-HSA-6807004.1	Negative regulation of MET activity	20/20	0.000369	1571	-0.88	Down
1623	DETOXIFICATION OF REACTIVE OXYGEN SPECIES%REACTOME DATABASE ID RELEASE 71%3299685	Detoxification of Reactive Oxygen Species	32/36	0	1571	-1.77	Down
1624	ORGANIC CATION ANION ZWITTERION TRANSPORT%REACTOME%R-HSA-549132.1	Organic cation anion zwitterion transport	13/16	0.005835	1572.5	1.28	Up
1625	DEFECTIVE ABCC8 CAN CAUSE HYPOGLYCEMIAS AND HYPERGLYCEMIAS%REACTOME%R-HSA-5683177.1	Defective ABCC8 can cause hypoglycemias and hyperg ...	43863	1.2e-05	1573	-2.89	Down
1626	SLC TRANSPORTER DISORDERS%REACTOME%R-HSA-5619102.5	SLC transporter disorders	91/96	0	1574	-1.87	Down
1627	METABOLISM OF STEROIDS%REACTOME DATABASE ID RELEASE 71%8957322	Metabolism of steroids	139/148	0	1576	-1.31	Down
1628	ESTROGEN-STIMULATED SIGNALING THROUGH PRKCZ%REACTOME%R-HSA-9634635.2	Estrogen-stimulated signaling through PRKCZ	43956	1e-06	1576	-0.27	Down
1629	INTERLEUKIN-4 AND INTERLEUKIN-13 SIGNALING%REACTOME%R-HSA-6785807.5	Interleukin-4 and Interleukin-13 signaling	101/111	5.3e-05	1587	-1.22	Down
1630	POST-TRANSLATIONAL PROTEIN MODIFICATION%REACTOME DATABASE ID RELEASE 71%597592	Post-translational protein modification	1278/1422	5e-06	1589.5	0.76	Up
1631	NEGATIVE REGULATORS OF RIG-I MDA5 SIGNALING%REACTOME DATABASE ID RELEASE 71%936440	Negative regulators of RIG-I MDA5 signaling	32/34	2e-06	1589.5	-0.55	Down
1632	RUNX1 REGULATES EXPRESSION OF COMPONENTS OF TIGHT JUNCTIONS%REACTOME%R-HSA-8935964.1	RUNX1 regulates expression of components of tight ...	43957	0.003825	1592.5	-1	Down
1633	IRAK1 RECRUITS IKK COMPLEX UPON TLR7 8 OR 9 STIMULATION%REACTOME%R-HSA-975144.1	IRAK1 recruits IKK complex upon TLR7 8 or 9 stimul ...	44084	0.000155	1593	-0.51	Down
1634	ASTROCYTIC GLUTAMATE-GLUTAMINE UPTAKE AND METABOLISM%REACTOME DATABASE ID RELEASE 71%210455	Astrocytic Glutamate-Glutamine Uptake And Metaboli ...	43925	0.000511	1593.5	-0.82	Down
1635	REGULATION OF CHOLESTEROL BIOSYNTHESIS BY SREBP (SREBF)%REACTOME%R-HSA-1655829.2	Regulation of cholesterol biosynthesis by SREBP (S ...	51/53	0.03339	1594	0.76	Up
1636	IRAK1 RECRUITS IKK COMPLEX%REACTOME DATABASE ID RELEASE 71%937039	IRAK1 recruits IKK complex	44084	0.000155	1594	-0.51	Down
1637	NEUROTRANSMITTER UPTAKE AND METABOLISM IN GLIAL CELLS%REACTOME%R-HSA-112313.3	Neurotransmitter uptake and metabolism In glial ce ...	43925	0.000511	1594.5	-0.82	Down
1638	EGFR TRANSACTIVATION BY GASTRIN%REACTOME DATABASE ID RELEASE 71%2179392	EGFR Transactivation by Gastrin	44019	8e-06	1595	-0.5	Down
1639	POU5F1 (OCT4), SOX2, NANOG ACTIVATE GENES RELATED TO PROLIFERATION%REACTOME%R-HSA-2892247.3	POU5F1 (OCT4), SOX2, NANOG activate genes related ...	44116	0	1595.5	-1.57	Down
1640	TANDEM OF PORE DOMAIN IN A WEAK INWARDLY RECTIFYING K+ CHANNELS (TWIK)%REACTOME%R-HSA-1299308.1	Tandem of pore domain in a weak inwardly rectifyin ...	43893	0.000133	1597	-0.56	Down
1641	ANTIGEN PROCESSING-CROSS PRESENTATION%REACTOME%R-HSA-1236975.1	Antigen processing-Cross presentation	94/102	0.001342	1597	0.5	Up
1642	MTORC1-MEDIATED SIGNALLING%REACTOME%R-HSA-166208.2	mTORC1-mediated signalling	21/24	0.0027	1597.5	0.43	Up
1643	AGGREPHAGY%REACTOME%R-HSA-9646399.1	Aggrephagy	23/24	0.019727	1598	0.46	Up
1644	GDP-FUCOSE BIOSYNTHESIS%REACTOME%R-HSA-6787639.1	GDP-fucose biosynthesis	43957	0.045775	1600.5	0.58	Up
1645	CHONDROITIN SULFATE DERMATAN SULFATE METABOLISM%REACTOME%R-HSA-1793185.1	Chondroitin sulfate dermatan sulfate metabolism	47/50	0.455386	1601	0.79	Up
1646	CTLA4 INHIBITORY SIGNALING%REACTOME DATABASE ID RELEASE 71%389513	CTLA4 inhibitory signaling	20/20	0.000255	1601	-0.54	Down
1647	BETA-CATENIN INDEPENDENT WNT SIGNALING%REACTOME%R-HSA-3858494.3	Beta-catenin independent WNT signaling	132/145	0.000156	1601.5	0.62	Up
1648	METAL SEQUESTRATION BY ANTIMICROBIAL PROTEINS%REACTOME%R-HSA-6799990.1	Metal sequestration by antimicrobial proteins	43957	0.024519	1602	1.46	Up
1649	REGULATION OF PTEN MRNA TRANSLATION%REACTOME%R-HSA-8943723.1	Regulation of PTEN mRNA translation	43960	0.000106	1603.5	-0.52	Down
1650	ESTROGEN-DEPENDENT NUCLEAR EVENTS DOWNSTREAM OF ESR-MEMBRANE SIGNALING%REACTOME DATABASE ID RELEASE 71%9634638	Estrogen-dependent nuclear events downstream of ES ...	23/24	8.8e-05	1603.5	-0.95	Down
1651	SIGNALING BY INTERLEUKINS%REACTOME%R-HSA-449147.11	Signaling by Interleukins	418/465	0	1604.5	-1.11	Down
1652	INTERLEUKIN-33 SIGNALING%REACTOME DATABASE ID RELEASE 71%9014843	Interleukin-33 signaling	43863	0.000553	1606	-1.32	Down
1653	CYSTEINE FORMATION FROM HOMOCYSTEINE%REACTOME DATABASE ID RELEASE 71%1614603	Cysteine formation from homocysteine	43864	6.8e-05	1606.5	-0.47	Down
1654	BIOSYNTHESIS OF DPAN-3-DERIVED MARESINS%REACTOME DATABASE ID RELEASE 71%9026290	Biosynthesis of DPAn-3-derived maresins	43863	6.6e-05	1607.5	-0.56	Down
1655	PHOSPHOLIPASE C-MEDIATED CASCADE; FGFR2%REACTOME DATABASE ID RELEASE 71%5654221	Phospholipase C-mediated cascade; FGFR2	44149	4.2e-05	1607.5	-1.67	Down
1656	MET ACTIVATES PTPN11%REACTOME DATABASE ID RELEASE 71%8865999	MET activates PTPN11	43925	0.02667	1608	1.08	Up
1657	SUPPRESSION OF PHAGOSOMAL MATURATION%REACTOME%R-HSA-9637687.1	Suppression of phagosomal maturation	13/13	0.001781	1608.5	0.44	Up
1658	POST-TRANSLATIONAL PROTEIN PHOSPHORYLATION%REACTOME DATABASE ID RELEASE 71%8957275	Post-translational protein phosphorylation	95/108	0.031848	1610	1.49	Up
1659	INTERLEUKIN-9 SIGNALING%REACTOME DATABASE ID RELEASE 71%8985947	Interleukin-9 signaling	44052	0.000201	1613	-0.46	Down
1660	DEFECTIVE B3GALTL CAUSES PETERS-PLUS SYNDROME (PPS)%REACTOME DATABASE ID RELEASE 71%5083635	Defective B3GALTL causes Peters-plus syndrome (PpS ...	36/38	0.000476	1613	-1.44	Down
1661	ESR-MEDIATED SIGNALING%REACTOME%R-HSA-8939211.2	ESR-mediated signaling	186/218	0.019815	1613	0.89	Up
1662	ATP SENSITIVE POTASSIUM CHANNELS%REACTOME DATABASE ID RELEASE 71%1296025	ATP sensitive Potassium channels	43925	4.1e-05	1613.5	-1.8	Down
1663	TRIGLYCERIDE BIOSYNTHESIS%REACTOME%R-HSA-75109.6	Triglyceride biosynthesis	44148	1e-06	1614.5	-1.41	Down
1664	NOTCH3 ACTIVATION AND TRANSMISSION OF SIGNAL TO THE NUCLEUS%REACTOME DATABASE ID RELEASE 71%9013507	NOTCH3 Activation and Transmission of Signal to th ...	24/25	0.000376	1615	-0.66	Down
1665	AXIN MUTANTS DESTABILIZE THE DESTRUCTION COMPLEX, ACTIVATING WNT SIGNALING%REACTOME%R-HSA-4839735.1	AXIN mutants destabilize the destruction complex, ...	13/14	1.4e-05	1615	-0.56	Down
1666	N-GLYCAN TRIMMING IN THE ER AND CALNEXIN CALRETICULIN CYCLE%REACTOME DATABASE ID RELEASE 71%532668	N-glycan trimming in the ER and Calnexin Calreticu ...	33/35	0.002279	1615.5	0.49	Up
1667	TRUNCATIONS OF AMER1 DESTABILIZE THE DESTRUCTION COMPLEX%REACTOME%R-HSA-5467348.2	Truncations of AMER1 destabilize the destruction c ...	13/14	1.4e-05	1616	-0.56	Down
1668	TP53 REGULATES TRANSCRIPTION OF SEVERAL ADDITIONAL CELL DEATH GENES WHOSE SPECIFIC ROLES IN P53-DEPENDENT APOPTOSIS REMAIN UNCERTAIN%REACTOME%R-HSA-6803205.1	TP53 regulates transcription of several additional ...	14/14	0.07696	1616.5	-0.74	Down
1669	ZINC EFFLUX AND COMPARTMENTALIZATION BY THE SLC30 FAMILY%REACTOME DATABASE ID RELEASE 71%435368	Zinc efflux and compartmentalization by the SLC30 ...	44019	0.000117	1617	-1.68	Down
1670	APC TRUNCATION MUTANTS HAVE IMPAIRED AXIN BINDING%REACTOME DATABASE ID RELEASE 71%5467337	APC truncation mutants have impaired AXIN binding	13/14	1.4e-05	1617	-0.56	Down
1671	SIGNALING BY NOTCH1 PEST DOMAIN MUTANTS IN CANCER%REACTOME DATABASE ID RELEASE 71%2644602	Signaling by NOTCH1 PEST Domain Mutants in Cancer	55/57	0.009587	1617.5	0.68	Up
1672	TRUNCATED APC MUTANTS DESTABILIZE THE DESTRUCTION COMPLEX%REACTOME%R-HSA-4839744.1	truncated APC mutants destabilize the destruction ...	13/14	1.4e-05	1618	-0.56	Down
1673	CONSTITUTIVE SIGNALING BY NOTCH1 PEST DOMAIN MUTANTS%REACTOME DATABASE ID RELEASE 71%2644606	Constitutive Signaling by NOTCH1 PEST Domain Mutan ...	55/57	0.009587	1618.5	0.68	Up
1674	AMER1 MUTANTS DESTABILIZE THE DESTRUCTION COMPLEX%REACTOME%R-HSA-4839748.1	AMER1 mutants destabilize the destruction complex	13/14	1.4e-05	1619	-0.56	Down
1675	RAF-INDEPENDENT MAPK1 3 ACTIVATION%REACTOME DATABASE ID RELEASE 71%112409	RAF-independent MAPK1 3 activation	22/22	0.051309	1619	1.11	Up
1676	CONSTITUTIVE SIGNALING BY NOTCH1 HD+PEST DOMAIN MUTANTS%REACTOME DATABASE ID RELEASE 71%2894862	Constitutive Signaling by NOTCH1 HD+PEST Domain Mu ...	55/57	0.009587	1619.5	0.68	Up
1677	REGULATION OF GAP JUNCTION ACTIVITY%REACTOME%R-HSA-191650.2	Regulation of gap junction activity	43863	8.9e-05	1619.5	-0.4	Down
1678	AXIN MISSENSE MUTANTS DESTABILIZE THE DESTRUCTION COMPLEX%REACTOME DATABASE ID RELEASE 71%5467340	AXIN missense mutants destabilize the destruction ...	13/14	1.4e-05	1620	-0.56	Down
1679	SIGNALING BY NOTCH1 HD DOMAIN MUTANTS IN CANCER%REACTOME%R-HSA-2691230.1	Signaling by NOTCH1 HD Domain Mutants in Cancer	14/15	0.089896	1620.5	0.69	Up
1680	SIGNALLING TO P38 VIA RIT AND RIN%REACTOME%R-HSA-187706.2	Signalling to p38 via RIT and RIN	43926	0.000488	1621	-0.68	Down
1681	PROTEIN UBIQUITINATION%REACTOME%R-HSA-8852135.2	Protein ubiquitination	72/78	0.001604	1621	0.68	Up
1682	SIGNALING BY NOTCH1 IN CANCER%REACTOME%R-HSA-2644603.2	Signaling by NOTCH1 in Cancer	55/57	0.009587	1621	0.68	Up
1683	CONSTITUTIVE SIGNALING BY NOTCH1 HD DOMAIN MUTANTS%REACTOME DATABASE ID RELEASE 71%2691232	Constitutive Signaling by NOTCH1 HD Domain Mutants	14/15	0.089896	1621.5	0.69	Up
1684	CHL1 INTERACTIONS%REACTOME%R-HSA-447041.1	CHL1 interactions	44083	0.000109	1621.5	-1.39	Down
1685	ERYTHROPOIETIN ACTIVATES RAS%REACTOME%R-HSA-9027284.1	Erythropoietin activates RAS	44147	0.000291	1622	-0.57	Down
1686	SIGNALING BY NOTCH1 HD+PEST DOMAIN MUTANTS IN CANCER%REACTOME%R-HSA-2894858.1	Signaling by NOTCH1 HD+PEST Domain Mutants in Canc ...	55/57	0.009587	1622	0.68	Up
1687	SIGNALING BY RHO GTPASES%REACTOME DATABASE ID RELEASE 71%194315	Signaling by Rho GTPases	395/434	0.000778	1624	-0.87	Down
1688	OREXIN AND NEUROPEPTIDES FF AND QRFP BIND TO THEIR RESPECTIVE RECEPTORS%REACTOME%R-HSA-389397.1	Orexin and neuropeptides FF and QRFP bind to their ...	43990	0.04438	1625	-0.74	Down
1689	THE ACTIVATION OF ARYLSULFATASES%REACTOME%R-HSA-1663150.1	The activation of arylsulfatases	44178	0.000864	1625	-0.81	Down
1690	FIBRONECTIN MATRIX FORMATION%REACTOME%R-HSA-1566977.1	Fibronectin matrix formation	43988	0.001559	1626	-1.16	Down
1691	LYSOSOMAL OLIGOSACCHARIDE CATABOLISM%REACTOME%R-HSA-8853383.1	Lysosomal oligosaccharide catabolism	43894	0.000202	1626.5	-0.47	Down
1692	SEMA3A-PLEXIN REPULSION SIGNALING BY INHIBITING INTEGRIN ADHESION%REACTOME DATABASE ID RELEASE 71%399955	SEMA3A-Plexin repulsion signaling by inhibiting In ...	13/14	0.002228	1626.5	-0.59	Down
1693	CHYLOMICRON REMODELING%REACTOME%R-HSA-8963901.1	Chylomicron remodeling	44053	0.000374	1627.5	-1.8	Down
1694	OVARIAN TUMOR DOMAIN PROTEASES%REACTOME DATABASE ID RELEASE 71%5689896	Ovarian tumor domain proteases	37/38	0.000243	1628	-0.62	Down
1695	P38MAPK EVENTS%REACTOME%R-HSA-171007.3	p38MAPK events	44146	0.002951	1629.5	0.33	Up
1696	ABO BLOOD GROUP BIOSYNTHESIS%REACTOME DATABASE ID RELEASE 71%9033807	ABO blood group biosynthesis	43893	0.003529	1629.5	-0.8	Down
1697	ACTIVATION OF SMO%REACTOME%R-HSA-5635838.1	Activation of SMO	17/18	0.000184	1631	-1.2	Down
1698	SIGNAL ATTENUATION%REACTOME%R-HSA-74749.3	Signal attenuation	44052	0.002255	1631.5	-0.54	Down
1699	DEFECTIVE B3GALT6 CAUSES EDSP2 AND SEMDJL1%REACTOME%R-HSA-4420332.1	Defective B3GALT6 causes EDSP2 and SEMDJL1	20/20	0.290339	1632.5	0.94	Up
1700	DEFECTIVE ABCC9 CAUSES DILATED CARDIOMYOPATHY 10, FAMILIAL ATRIAL FIBRILLATION 12 AND HYPERTRICHOTIC OSTEOCHONDRODYSPLASIA%REACTOME DATABASE ID RELEASE 71%5678420	Defective ABCC9 causes dilated cardiomyopathy 10, ...	43863	0.011451	1636	-0.71	Down
1701	PLATELET ADHESION TO EXPOSED COLLAGEN%REACTOME DATABASE ID RELEASE 71%75892	Platelet Adhesion to exposed collagen	44178	0.001815	1636.5	-0.8	Down
1702	RHO GTPASES ACTIVATE PKNS%REACTOME DATABASE ID RELEASE 71%5625740	RHO GTPases activate PKNs	75/94	0.00019	1637	-1.03	Down
1703	VITAMIN C (ASCORBATE) METABOLISM%REACTOME%R-HSA-196836.2	Vitamin C (ascorbate) metabolism	44051	2.6e-05	1641.5	-0.96	Down
1704	CHONDROITIN SULFATE BIOSYNTHESIS%REACTOME DATABASE ID RELEASE 71%2022870	Chondroitin sulfate biosynthesis	18/20	0.666336	1642	1.13	Up
1705	SIGNALING BY TGF-BETA FAMILY MEMBERS%REACTOME DATABASE ID RELEASE 71%9006936	Signaling by TGF-beta family members	94/101	6.6e-05	1642.5	-0.98	Down
1706	DDX58 IFIH1-MEDIATED INDUCTION OF INTERFERON-ALPHA BETA%REACTOME%R-HSA-168928.4	DDX58 IFIH1-mediated induction of interferon-alpha ...	60/78	2e-06	1643	-0.59	Down
1707	ASPARAGINE N-LINKED GLYCOSYLATION%REACTOME%R-HSA-446203.4	Asparagine N-linked glycosylation	272/286	0	1644.5	-0.87	Down
1708	SHC-MEDIATED CASCADE:FGFR4%REACTOME%R-HSA-5654719.2	SHC-mediated cascade:FGFR4	44180	1e-06	1646.5	-1.35	Down
1709	FORMATION OF ANNULAR GAP JUNCTIONS%REACTOME DATABASE ID RELEASE 71%196025	Formation of annular gap junctions	44083	3e-06	1648	-0.42	Down
1710	REGULATION OF THYROID HORMONE ACTIVITY%REACTOME DATABASE ID RELEASE 71%350864	Regulation of thyroid hormone activity	43893	0.020756	1648.5	-0.72	Down
1711	COPII-MEDIATED VESICLE TRANSPORT%REACTOME DATABASE ID RELEASE 71%204005	COPII-mediated vesicle transport	64/68	0.000266	1648.5	-0.49	Down
1712	HS-GAG DEGRADATION%REACTOME%R-HSA-2024096.1	HS-GAG degradation	21/21	2e-06	1650	0.58	Up
1713	SHC-MEDIATED CASCADE:FGFR3%REACTOME%R-HSA-5654704.2	SHC-mediated cascade:FGFR3	44085	3.3e-05	1651.5	-1.1	Down
1714	PYRIMIDINE SALVAGE%REACTOME%R-HSA-73614.3	Pyrimidine salvage	44054	0.000533	1656	-0.85	Down
1715	GROWTH HORMONE RECEPTOR SIGNALING%REACTOME%R-HSA-982772.1	Growth hormone receptor signaling	20/24	5.8e-05	1657	-0.83	Down
1716	INHIBITION OF TSC COMPLEX FORMATION BY PKB%REACTOME DATABASE ID RELEASE 71%165181	Inhibition of TSC complex formation by PKB	43893	0.004773	1657	0.24	Up
1717	FACTORS INVOLVED IN MEGAKARYOCYTE DEVELOPMENT AND PLATELET PRODUCTION%REACTOME DATABASE ID RELEASE 71%983231	Factors involved in megakaryocyte development and ...	128/151	0.410745	1658	-1.06	Down
1718	RUNX1 REGULATES TRANSCRIPTION OF GENES INVOLVED IN BCR SIGNALING%REACTOME DATABASE ID RELEASE 71%8939245	RUNX1 regulates transcription of genes involved in ...	43989	0.042583	1660.5	-3.09	Down
1719	OAS ANTIVIRAL RESPONSE%REACTOME%R-HSA-8983711.2	OAS antiviral response	44083	0.00056	1660.5	-1	Down
1720	CREB3 FACTORS ACTIVATE GENES%REACTOME%R-HSA-8874211.2	CREB3 factors activate genes	44021	7.8e-05	1661	-1.12	Down
1721	CRISTAE FORMATION%REACTOME DATABASE ID RELEASE 71%8949613	Cristae formation	29/31	0.007048	1662	-0.47	Down
1722	CLASS I MHC MEDIATED ANTIGEN PROCESSING & PRESENTATION%REACTOME%R-HSA-983169.3	Class I MHC mediated antigen processing & presenta ...	347/375	0.000415	1664	0.55	Up
1723	ACYL CHAIN REMODELING OF DAG AND TAG%REACTOME%R-HSA-1482883.3	Acyl chain remodeling of DAG and TAG	43929	0.019222	1664.5	-0.84	Down
1724	HYALURONAN UPTAKE AND DEGRADATION%REACTOME%R-HSA-2160916.3	Hyaluronan uptake and degradation	44147	0	1665	0.97	Up
1725	B CELL ACTIVATION%REACTOME DATABASE ID RELEASE 71%983705	B Cell Activation	100/165	0.016209	1666	0.47	Up
1726	BETA-CATENIN PHOSPHORYLATION CASCADE%REACTOME%R-HSA-196299.1	Beta-catenin phosphorylation cascade	16/17	2.7e-05	1666.5	-0.57	Down
1727	DIGESTION OF DIETARY LIPID%REACTOME%R-HSA-192456.4	Digestion of dietary lipid	43928	0.000631	1666.5	-1.99	Down
1728	EGFR INTERACTS WITH PHOSPHOLIPASE C-GAMMA%REACTOME%R-HSA-212718.2	EGFR interacts with phospholipase C-gamma	44052	0.000286	1667	-1.16	Down
1729	CATECHOLAMINE BIOSYNTHESIS%REACTOME DATABASE ID RELEASE 71%209905	Catecholamine biosynthesis	43925	0.074005	1667	-0.53	Down
1730	HDL REMODELING%REACTOME DATABASE ID RELEASE 71%8964058	HDL remodeling	44052	0.210029	1668	0.66	Up
1731	ANTIGEN PRESENTATION: FOLDING, ASSEMBLY AND PEPTIDE LOADING OF CLASS I MHC%REACTOME DATABASE ID RELEASE 71%983170	Antigen Presentation: Folding, assembly and peptid ...	24/25	0.005731	1669	-0.52	Down
1732	SIGNALING BY PLASMA MEMBRANE FGFR1 FUSIONS%REACTOME DATABASE ID RELEASE 71%8853336	Signaling by plasma membrane FGFR1 fusions	43893	0.005236	1670	-0.67	Down
1733	REGULATION OF INNATE IMMUNE RESPONSES TO CYTOSOLIC DNA%REACTOME DATABASE ID RELEASE 71%3134975	Regulation of innate immune responses to cytosolic ...	15/15	0.354275	1670.5	0.43	Up
1734	INTERCONVERSION OF POLYAMINES%REACTOME%R-HSA-351200.1	Interconversion of polyamines	43863	0.000106	1671.5	-0.71	Down
1735	FATTY ACIDS%REACTOME%R-HSA-211935.1	Fatty acids	44180	0.000602	1672.5	-1.34	Down
1736	TP53 REGULATES TRANSCRIPTION OF DEATH RECEPTORS AND LIGANDS%REACTOME%R-HSA-6803211.1	TP53 Regulates Transcription of Death Receptors an ...	44177	0.200153	1673	0.79	Up
1737	SIGNALING BY FGFR1 IN DISEASE%REACTOME DATABASE ID RELEASE 71%5655302	Signaling by FGFR1 in disease	30/32	0.001707	1673	-0.63	Down
1738	SIGNALING BY ACTIVATED POINT MUTANTS OF FGFR3%REACTOME DATABASE ID RELEASE 71%1839130	Signaling by activated point mutants of FGFR3	44021	0.000156	1674	-1.38	Down
1739	LOSS OF FUNCTION OF TGFBR1 IN CANCER%REACTOME DATABASE ID RELEASE 71%3656534	Loss of Function of TGFBR1 in Cancer	43957	0.000274	1674	-0.39	Down
1740	BIOSYNTHESIS OF DPAN-6 SPMS%REACTOME%R-HSA-9025106.1	Biosynthesis of DPAn-6 SPMs	43863	0.000505	1674	-0.56	Down
1741	FGFR3 MUTANT RECEPTOR ACTIVATION%REACTOME%R-HSA-2033514.1	FGFR3 mutant receptor activation	44021	0.000156	1675	-1.38	Down
1742	TGFBR1 KD MUTANTS IN CANCER%REACTOME%R-HSA-3656532.2	TGFBR1 KD Mutants in Cancer	43956	0.000274	1675	-0.39	Down
1743	TOXICITY OF BOTULINUM TOXIN TYPE C (BONT C)%REACTOME DATABASE ID RELEASE 71%5250971	Toxicity of botulinum toxin type C (BoNT C)	43893	0.00021	1676	-1.94	Down
1744	SMAD2 3 PHOSPHORYLATION MOTIF MUTANTS IN CANCER%REACTOME DATABASE ID RELEASE 71%3304356	SMAD2 3 Phosphorylation Motif Mutants in Cancer	43956	0.000274	1676	-0.39	Down
1745	NTF4 ACTIVATES NTRK2 (TRKB) SIGNALING%REACTOME%R-HSA-9026357.1	NTF4 activates NTRK2 (TRKB) signaling	43863	0.000449	1677	-2.16	Down
1746	APOPTOTIC CLEAVAGE OF CELL ADHESION PROTEINS%REACTOME%R-HSA-351906.1	Apoptotic cleavage of cell adhesion proteins	44146	0.224007	1678.5	-0.39	Down
1747	SYNTHESIS OF LEUKOTRIENES (LT) AND EOXINS (EX)%REACTOME%R-HSA-2142691.1	Synthesis of Leukotrienes (LT) and Eoxins (EX)	22/25	7.4e-05	1681	-1.39	Down
1748	DISEASES OF GLYCOSYLATION%REACTOME DATABASE ID RELEASE 71%3781865	Diseases of glycosylation	137/146	0.01059	1681	0.93	Up
1749	DEFECTIVE B4GALT7 CAUSES EDS, PROGEROID TYPE%REACTOME%R-HSA-3560783.1	Defective B4GALT7 causes EDS, progeroid type	20/20	0.39447	1682.5	0.9	Up
1750	CD28 DEPENDENT PI3K AKT SIGNALING%REACTOME%R-HSA-389357.1	CD28 dependent PI3K Akt signaling	22/22	0.347832	1684	-0.55	Down
1751	C-TYPE LECTIN RECEPTORS (CLRS)%REACTOME DATABASE ID RELEASE 71%5621481	C-type lectin receptors (CLRs)	129/141	0.007447	1685	0.53	Up
1752	NEF MEDIATED DOWNREGULATION OF MHC CLASS I COMPLEX CELL SURFACE EXPRESSION%REACTOME DATABASE ID RELEASE 71%164940	Nef mediated downregulation of MHC class I complex ...	44114	0.003176	1686.5	-0.67	Down
1753	ROS AND RNS PRODUCTION IN PHAGOCYTES%REACTOME DATABASE ID RELEASE 71%1222556	ROS and RNS production in phagocytes	34/36	3.3e-05	1687	-1.34	Down
1754	DOWNSTREAM SIGNALING OF ACTIVATED FGFR4%REACTOME DATABASE ID RELEASE 71%5654716	Downstream signaling of activated FGFR4	19/22	2.3e-05	1688	-1.02	Down
1755	CD28 CO-STIMULATION%REACTOME%R-HSA-389356.1	CD28 co-stimulation	31/31	0.000823	1689.5	-0.67	Down
1756	ACTIVATED NTRK2 SIGNALS THROUGH FYN%REACTOME DATABASE ID RELEASE 71%9032500	Activated NTRK2 signals through FYN	43988	0.022117	1690	1.2	Up
1757	SYNTHESIS OF 5-EICOSATETRAENOIC ACIDS%REACTOME%R-HSA-2142688.2	Synthesis of 5-eicosatetraenoic acids	44083	0.256485	1690	0.74	Up
1758	TIE2 SIGNALING%REACTOME DATABASE ID RELEASE 71%210993	Tie2 Signaling	16/16	0.000364	1690.5	-0.71	Down
1759	PLCG1 EVENTS IN ERBB2 SIGNALING%REACTOME DATABASE ID RELEASE 71%1251932	PLCG1 events in ERBB2 signaling	43925	0.006219	1691.5	-0.97	Down
1760	DOWNSTREAM SIGNALING OF ACTIVATED FGFR3%REACTOME%R-HSA-5654708.1	Downstream signaling of activated FGFR3	16/18	0.000401	1692	-0.85	Down
1761	HYALURONAN METABOLISM%REACTOME%R-HSA-2142845.1	Hyaluronan metabolism	15/17	0	1693	-1.93	Down
1762	GABA SYNTHESIS, RELEASE, REUPTAKE AND DEGRADATION%REACTOME DATABASE ID RELEASE 71%888590	GABA synthesis, release, reuptake and degradation	16/18	4e-06	1693	-1.42	Down
1763	ER TO GOLGI ANTEROGRADE TRANSPORT%REACTOME%R-HSA-199977.4	ER to Golgi Anterograde Transport	127/136	3.3e-05	1695	-0.62	Down
1764	TP53 REGULATES TRANSCRIPTION OF CELL DEATH GENES%REACTOME DATABASE ID RELEASE 71%5633008	TP53 Regulates Transcription of Cell Death Genes	41/44	0.655802	1696.5	-0.71	Down
1765	TRANSMISSION ACROSS ELECTRICAL SYNAPSES%REACTOME DATABASE ID RELEASE 71%112307	Transmission across Electrical Synapses	43895	0.010086	1697.5	0.69	Up
1766	SYNTHESIS OF PIPS IN THE NUCLEUS%REACTOME%R-HSA-8847453.2	Synthesis of PIPs in the nucleus	43925	0.000366	1698	-0.26	Down
1767	ELECTRIC TRANSMISSION ACROSS GAP JUNCTIONS%REACTOME%R-HSA-112303.1	Electric Transmission Across Gap Junctions	43895	0.010086	1698.5	0.69	Up
1768	O-GLYCOSYLATION OF TSR DOMAIN-CONTAINING PROTEINS%REACTOME%R-HSA-5173214.1	O-glycosylation of TSR domain-containing proteins	37/39	0.000835	1700	-1.44	Down
1769	REUPTAKE OF GABA%REACTOME DATABASE ID RELEASE 71%888593	Reuptake of GABA	43894	0.097255	1700	-0.93	Down
1770	NOD1 2 SIGNALING PATHWAY%REACTOME%R-HSA-168638.1	NOD1 2 Signaling Pathway	30/31	0.805399	1700.5	-0.53	Down
1771	MET ACTIVATES PI3K AKT SIGNALING%REACTOME%R-HSA-8851907.1	MET activates PI3K AKT signaling	43956	0.01161	1701.5	-0.61	Down
1772	PHOSPHATE BOND HYDROLYSIS BY NUDT PROTEINS%REACTOME%R-HSA-2393930.4	Phosphate bond hydrolysis by NUDT proteins	43894	0.014326	1703.5	0.54	Up
1773	ACTIVATED PKN1 STIMULATES TRANSCRIPTION OF AR (ANDROGEN RECEPTOR) REGULATED GENES KLK2 AND KLK3%REACTOME DATABASE ID RELEASE 71%5625886	Activated PKN1 stimulates transcription of AR (and ...	48/67	0.915812	1703.5	0.87	Up
1774	NICOTINAMIDE SALVAGING%REACTOME%R-HSA-197264.5	Nicotinamide salvaging	16/19	0.000524	1704	0.45	Up
1775	DISEASES OF SIGNAL TRANSDUCTION%REACTOME%R-HSA-5663202.5	Diseases of signal transduction	343/369	0.031706	1706.5	0.78	Up
1776	VEGFR2 MEDIATED VASCULAR PERMEABILITY%REACTOME DATABASE ID RELEASE 71%5218920	VEGFR2 mediated vascular permeability	26/27	0.48734	1706.5	-0.86	Down
1777	ALPHA-DEFENSINS%REACTOME DATABASE ID RELEASE 71%1462054	Alpha-defensins	43931	0.005668	1707	-0.85	Down
1778	TRANSFERRIN ENDOCYTOSIS AND RECYCLING%REACTOME%R-HSA-917977.1	Transferrin endocytosis and recycling	29/31	0.376427	1707	0.92	Up
1779	DEFECTIVE GALNT3 CAUSES FAMILIAL HYPERPHOSPHATEMIC TUMORAL CALCINOSIS (HFTC)%REACTOME%R-HSA-5083625.1	Defective GALNT3 causes familial hyperphosphatemic ...	14/19	0.012381	1707.5	-1.32	Down
1780	INTERLEUKIN-12 FAMILY SIGNALING%REACTOME%R-HSA-447115.5	Interleukin-12 family signaling	50/58	0.694839	1708	0.67	Up
1781	INTRA-GOLGI AND RETROGRADE GOLGI-TO-ER TRAFFIC%REACTOME DATABASE ID RELEASE 71%6811442	Intra-Golgi and retrograde Golgi-to-ER traffic	178/185	0.218558	1709.5	0.71	Up
1782	PP2A-MEDIATED DEPHOSPHORYLATION OF KEY METABOLIC FACTORS%REACTOME%R-HSA-163767.3	PP2A-mediated dephosphorylation of key metabolic f ...	44019	0.115745	1709.5	-0.71	Down
1783	COPI-MEDIATED ANTEROGRADE TRANSPORT%REACTOME DATABASE ID RELEASE 71%6807878	COPI-mediated anterograde transport	78/83	0.000509	1712	-0.6	Down
1784	HORMONE LIGAND-BINDING RECEPTORS%REACTOME DATABASE ID RELEASE 71%375281	Hormone ligand-binding receptors	43995	0.007293	1713.5	-0.88	Down
1785	DEFECTIVE MMADHC CAUSES METHYLMALONIC ACIDURIA AND HOMOCYSTINURIA TYPE CBLD%REACTOME DATABASE ID RELEASE 71%3359473	Defective MMADHC causes methylmalonic aciduria and ...	43863	0.018973	1716	0.34	Up
1786	SIGNALING BY NOTCH3%REACTOME%R-HSA-9012852.2	Signaling by NOTCH3	46/48	0.002583	1716.5	-0.84	Down
1787	COMPLEX I BIOGENESIS%REACTOME%R-HSA-6799198.1	Complex I biogenesis	45/55	0.014406	1716.5	-0.41	Down
1788	WNT LIGAND BIOGENESIS AND TRAFFICKING%REACTOME DATABASE ID RELEASE 71%3238698	WNT ligand biogenesis and trafficking	24/27	0.116056	1717	-1.01	Down
1789	TCR SIGNALING%REACTOME%R-HSA-202403.4	TCR signaling	113/127	0.664735	1717.5	0.52	Up
1790	INTERLEUKIN-7 SIGNALING%REACTOME DATABASE ID RELEASE 71%1266695	Interleukin-7 signaling	32/36	0.001906	1718	-0.79	Down
1791	HHAT G278V ABROGATES PALMITOYLATION OF HH-NP%REACTOME DATABASE ID RELEASE 71%5658034	HHAT G278V abrogates palmitoylation of Hh-Np	43925	0.001338	1720	-1.04	Down
1792	RHO GTPASES REGULATE CFTR TRAFFICKING%REACTOME%R-HSA-5627083.1	RHO GTPases regulate CFTR trafficking	43893	0.000668	1720.5	-0.22	Down
1793	RELEASE OF APOPTOTIC FACTORS FROM THE MITOCHONDRIA%REACTOME DATABASE ID RELEASE 71%111457	Release of apoptotic factors from the mitochondria	43925	0.002781	1721.5	-0.77	Down
1794	GAP JUNCTION DEGRADATION%REACTOME%R-HSA-190873.2	Gap junction degradation	44114	2.7e-05	1721.5	-0.42	Down
1795	SERINE BIOSYNTHESIS%REACTOME DATABASE ID RELEASE 71%977347	Serine biosynthesis	44083	0.160808	1722	-0.74	Down
1796	THE AIM2 INFLAMMASOME%REACTOME DATABASE ID RELEASE 71%844615	The AIM2 inflammasome	43893	0.00417	1722.5	-0.44	Down
1797	DEFECTIVE B3GAT3 CAUSES JDSSDHD%REACTOME DATABASE ID RELEASE 71%3560801	Defective B3GAT3 causes JDSSDHD	20/20	0.39447	1723	0.89	Up
1798	CELLULAR HEXOSE TRANSPORT%REACTOME DATABASE ID RELEASE 71%189200	Cellular hexose transport	18/21	0.373914	1724	0.81	Up
1799	INFECTION WITH MYCOBACTERIUM TUBERCULOSIS%REACTOME DATABASE ID RELEASE 71%9635486	Infection with Mycobacterium tuberculosis	27/27	0.500525	1724.5	0.57	Up
1800	THE RETINOID CYCLE IN CONES (DAYLIGHT VISION)%REACTOME%R-HSA-2187335.4	The retinoid cycle in cones (daylight vision)	43899	0.019817	1725	-0.69	Down
1801	TRAF6 MEDIATED NF-KB ACTIVATION%REACTOME%R-HSA-933542.1	TRAF6 mediated NF-kB activation	23/24	0.002754	1725.5	-0.6	Down
1802	CALCITONIN-LIKE LIGAND RECEPTORS%REACTOME%R-HSA-419812.1	Calcitonin-like ligand receptors	44084	0.010804	1726	-0.54	Down
1803	RHESUS GLYCOPROTEINS MEDIATE AMMONIUM TRANSPORT.%REACTOME DATABASE ID RELEASE 71%444411	Rhesus glycoproteins mediate ammonium transport.	43893	0.095289	1726	1.64	Up
1804	TP53 REGULATES METABOLIC GENES%REACTOME DATABASE ID RELEASE 71%5628897	TP53 Regulates Metabolic Genes	71/83	0.005132	1726	-0.6	Down
1805	BREAKDOWN OF THE NUCLEAR LAMINA%REACTOME DATABASE ID RELEASE 71%352238	Breakdown of the nuclear lamina	43863	0.026681	1728.5	-0.29	Down
1806	GAP JUNCTION TRAFFICKING%REACTOME DATABASE ID RELEASE 71%190828	Gap junction trafficking	23/28	0.748527	1729	-0.5	Down
1807	ACTIVATED NTRK2 SIGNALS THROUGH CDK5%REACTOME%R-HSA-9032845.1	Activated NTRK2 signals through CDK5	43988	0.020659	1731	0.68	Up
1808	HYDROLYSIS OF LPE%REACTOME%R-HSA-1483152.3	Hydrolysis of LPE	43863	0.027213	1734	-0.33	Down
1809	FGFR4 LIGAND BINDING AND ACTIVATION%REACTOME%R-HSA-190322.1	FGFR4 ligand binding and activation	44086	0.000157	1735.5	2.22	Up
1810	PI3K AKT ACTIVATION%REACTOME%R-HSA-198203.3	PI3K AKT activation	44083	0.035512	1740	-0.46	Down
1811	BETAKLOTHO-MEDIATED LIGAND BINDING%REACTOME%R-HSA-1307965.1	betaKlotho-mediated ligand binding	43893	0.002129	1740	2.75	Up
1812	INTRINSIC PATHWAY FOR APOPTOSIS%REACTOME%R-HSA-109606.3	Intrinsic Pathway for Apoptosis	51/52	0.06252	1746	0.71	Up
1813	AMYLOID FIBER FORMATION%REACTOME DATABASE ID RELEASE 71%977225	Amyloid fiber formation	89/110	0.544518	1747	-0.96	Down
1814	BIOSYNTHESIS OF ASPIRIN-TRIGGERED D-SERIES RESOLVINS%REACTOME DATABASE ID RELEASE 71%9020265	Biosynthesis of aspirin-triggered D-series resolvi ...	43863	0.039293	1747.5	0.31	Up
1815	AUTOPHAGY%REACTOME%R-HSA-9612973.1	Autophagy	113/125	0.000667	1748.5	-0.67	Down
1816	INACTIVATION OF CDC42 AND RAC1%REACTOME DATABASE ID RELEASE 71%428543	Inactivation of CDC42 and RAC1	44051	0.002511	1751	-1.16	Down
1817	JNK (C-JUN KINASES) PHOSPHORYLATION AND ACTIVATION MEDIATED BY ACTIVATED HUMAN TAK1%REACTOME%R-HSA-450321.2	JNK (c-Jun kinases) phosphorylation and activation ...	17/18	0.575226	1751	0.89	Up
1818	REGULATION OF IFNA SIGNALING%REACTOME DATABASE ID RELEASE 71%912694	Regulation of IFNA signaling	44128	0.049035	1752	0.48	Up
1819	TFAP2 (AP-2) FAMILY REGULATES TRANSCRIPTION OF OTHER TRANSCRIPTION FACTORS%REACTOME%R-HSA-8866906.2	TFAP2 (AP-2) family regulates transcription of oth ...	43925	7.6e-05	1752	1.46	Up
1820	APOPTOTIC EXECUTION PHASE%REACTOME DATABASE ID RELEASE 71%75153	Apoptotic execution phase	48/51	0.010674	1755	0.98	Up
1821	NOTCH3 INTRACELLULAR DOMAIN REGULATES TRANSCRIPTION%REACTOME%R-HSA-9013508.1	NOTCH3 Intracellular Domain Regulates Transcriptio ...	23/24	0.853578	1756.5	-1.08	Down
1822	TETRAHYDROBIOPTERIN (BH4) SYNTHESIS, RECYCLING, SALVAGE AND REGULATION%REACTOME DATABASE ID RELEASE 71%1474151	Tetrahydrobiopterin (BH4) synthesis, recycling, sa ...	44084	0.000146	1758	0.46	Up
1823	INTERLEUKIN-23 SIGNALING%REACTOME%R-HSA-9020933.1	Interleukin-23 signaling	44083	0.011725	1758.5	-0.75	Down
1824	NEGATIVE REGULATION OF TCF-DEPENDENT SIGNALING BY WNT LIGAND ANTAGONISTS%REACTOME%R-HSA-3772470.2	Negative regulation of TCF-dependent signaling by ...	15/15	3.1e-05	1758.5	1.52	Up
1825	REGULATION OF LOCALIZATION OF FOXO TRANSCRIPTION FACTORS%REACTOME%R-HSA-9614399.1	Regulation of localization of FOXO transcription f ...	44147	0.016097	1760.5	0.29	Up
1826	LOSS OF MECP2 BINDING ABILITY TO 5MC-DNA%REACTOME DATABASE ID RELEASE 71%9022538	Loss of MECP2 binding ability to 5mC-DNA	43863	0.007946	1761	-0.16	Down
1827	ACTIVATION OF MATRIX METALLOPROTEINASES%REACTOME%R-HSA-1592389.1	Activation of Matrix Metalloproteinases	29/33	0.002868	1761	-2.06	Down
1828	GLUCONEOGENESIS%REACTOME%R-HSA-70263.2	Gluconeogenesis	32/33	0.981084	1762	0.7	Up
1829	INFLAMMASOMES%REACTOME%R-HSA-622312.1	Inflammasomes	20/20	0.024079	1764	-0.86	Down
1830	ACTIVATED NTRK2 SIGNALS THROUGH FRS2 AND FRS3%REACTOME DATABASE ID RELEASE 71%9028731	Activated NTRK2 signals through FRS2 and FRS3	44083	0.476708	1765	0.56	Up
1831	ATTACHMENT OF GPI ANCHOR TO UPAR%REACTOME DATABASE ID RELEASE 71%162791	Attachment of GPI anchor to uPAR	44019	0.062299	1765	0.47	Up
1832	VLDLR INTERNALISATION AND DEGRADATION%REACTOME%R-HSA-8866427.3	VLDLR internalisation and degradation	44177	0.013235	1765.5	-0.5	Down
1833	FC EPSILON RECEPTOR (FCERI) SIGNALING%REACTOME DATABASE ID RELEASE 71%2454202	Fc epsilon receptor (FCERI) signaling	123/183	0.234832	1765.5	0.47	Up
1834	PROTEIN LOCALIZATION%REACTOME%R-HSA-9609507.2	Protein localization	154/160	0.156718	1766	0.57	Up
1835	DOWNREGULATION OF ERBB4 SIGNALING%REACTOME%R-HSA-1253288.3	Downregulation of ERBB4 signaling	44051	0.037761	1766.5	0.5	Up
1836	SYNTHESIS OF IPS IN THE NUCLEUS%REACTOME DATABASE ID RELEASE 71%1855191	Synthesis of IPs in the nucleus	43925	0.002281	1766.5	-0.4	Down
1837	INTERFERON SIGNALING%REACTOME%R-HSA-913531.2	Interferon Signaling	172/198	0.731092	1767	0.69	Up
1838	SYNTHESIS OF UDP-N-ACETYL-GLUCOSAMINE%REACTOME DATABASE ID RELEASE 71%446210	Synthesis of UDP-N-acetyl-glucosamine	44051	0.002432	1768.5	-0.58	Down
1839	ASSEMBLY OF THE HIV VIRION%REACTOME%R-HSA-175474.1	Assembly Of The HIV Virion	14/16	0.005799	1771.5	-0.5	Down
1840	VITAMINS B6 ACTIVATION TO PYRIDOXAL PHOSPHATE%REACTOME%R-HSA-964975.1	Vitamins B6 activation to pyridoxal phosphate	43894	0.02979	1774.5	0.57	Up
1841	LACTOSE SYNTHESIS%REACTOME DATABASE ID RELEASE 71%5653890	Lactose synthesis	43864	0.268944	1775	-0.49	Down
1842	BDNF ACTIVATES NTRK2 (TRKB) SIGNALING%REACTOME%R-HSA-9024909.1	BDNF activates NTRK2 (TRKB) signaling	43863	0.013356	1776.5	-2.16	Down
1843	RETROGRADE TRANSPORT AT THE TRANS-GOLGI-NETWORK%REACTOME%R-HSA-6811440.1	Retrograde transport at the Trans-Golgi-Network	46/49	0.027119	1777.5	-0.48	Down
1844	NEGATIVE REGULATION OF MAPK PATHWAY%REACTOME%R-HSA-5675221.2	Negative regulation of MAPK pathway	39/39	0.877153	1778	-0.56	Down
1845	FMO OXIDISES NUCLEOPHILES%REACTOME DATABASE ID RELEASE 71%217271	FMO oxidises nucleophiles	43893	0.026316	1778.5	-2.65	Down
1846	LYSINE CATABOLISM%REACTOME%R-HSA-71064.2	Lysine catabolism	44116	0.001282	1779	-0.56	Down
1847	PHOSPHORYLATION SITE MUTANTS OF CTNNB1 ARE NOT TARGETED TO THE PROTEASOME BY THE DESTRUCTION COMPLEX%REACTOME%R-HSA-4839743.1	phosphorylation site mutants of CTNNB1 are not tar ...	14/15	0.013551	1780	-0.56	Down
1848	FGFR2C LIGAND BINDING AND ACTIVATION%REACTOME DATABASE ID RELEASE 71%190375	FGFR2c ligand binding and activation	43991	0.006333	1781	-1.63	Down
1849	NUCLEOTIDE-BINDING DOMAIN, LEUCINE RICH REPEAT CONTAINING RECEPTOR (NLR) SIGNALING PATHWAYS%REACTOME%R-HSA-168643.1	Nucleotide-binding domain, leucine rich repeat con ...	49/50	0.763881	1781.5	-0.71	Down
1850	INSULIN RECEPTOR RECYCLING%REACTOME DATABASE ID RELEASE 71%77387	Insulin receptor recycling	23/26	0.774887	1782.5	0.89	Up
1851	TRANSPORT OF CONNEXONS TO THE PLASMA MEMBRANE%REACTOME%R-HSA-190872.1	Transport of connexons to the plasma membrane	43863	0.021262	1784.5	-0.4	Down
1852	TGF-BETA RECEPTOR SIGNALING ACTIVATES SMADS%REACTOME%R-HSA-2173789.1	TGF-beta receptor signaling activates SMADs	29/31	0.983075	1785.5	-0.53	Down
1853	TRAIL SIGNALING%REACTOME%R-HSA-75158.3	TRAIL signaling	44051	0.037338	1785.5	0.56	Up
1854	MACROAUTOPHAGY%REACTOME DATABASE ID RELEASE 71%1632852	Macroautophagy	100/110	0.006036	1786	-0.61	Down
1855	CLASS C 3 (METABOTROPIC GLUTAMATE PHEROMONE RECEPTORS)%REACTOME DATABASE ID RELEASE 71%420499	Class C 3 (Metabotropic glutamate pheromone recept ...	21/40	0.014753	1786	1.04	Up
1856	PHOSPHOLIPASE C-MEDIATED CASCADE; FGFR3%REACTOME%R-HSA-5654227.2	Phospholipase C-mediated cascade; FGFR3	44021	0.117194	1786.5	1.64	Up
1857	PHOSPHOLIPASE C-MEDIATED CASCADE; FGFR4%REACTOME%R-HSA-5654228.2	Phospholipase C-mediated cascade; FGFR4	44117	0.00713	1787	2.01	Up
1858	DISEASES OF CARBOHYDRATE METABOLISM%REACTOME%R-HSA-5663084.2	Diseases of carbohydrate metabolism	33/34	0.002416	1787	-1.54	Down
1859	IRF3 MEDIATED ACTIVATION OF TYPE 1 IFN%REACTOME%R-HSA-1606341.1	IRF3 mediated activation of type 1 IFN	43956	0.089054	1788.5	-0.82	Down
1860	EXTRINSIC PATHWAY OF FIBRIN CLOT FORMATION%REACTOME DATABASE ID RELEASE 71%140834	Extrinsic Pathway of Fibrin Clot Formation	43926	0.030301	1788.5	-0.81	Down
1861	METABOLISM OF AMINE-DERIVED HORMONES%REACTOME%R-HSA-209776.2	Metabolism of amine-derived hormones	15/18	0.000516	1789	-1.51	Down
1862	LXRS REGULATE GENE EXPRESSION LINKED TO LIPOGENESIS%REACTOME%R-HSA-9029558.1	LXRs regulate gene expression linked to lipogenesi ...	44051	0.046704	1789.5	-0.68	Down
1863	IKBKB DEFICIENCY CAUSES SCID%REACTOME%R-HSA-5602636.1	IKBKB deficiency causes SCID	43893	0.084067	1790	-0.19	Down
1864	IKBKG DEFICIENCY CAUSES ANHIDROTIC ECTODERMAL DYSPLASIA WITH IMMUNODEFICIENCY (EDA-ID) (VIA TLR)%REACTOME DATABASE ID RELEASE 71%5603027	IKBKG deficiency causes anhidrotic ectodermal dysp ...	43893	0.084067	1791	-0.19	Down
1865	RNA POLYMERASE I PROMOTER OPENING%REACTOME%R-HSA-73728.2	RNA Polymerase I Promoter Opening	44/63	0.988781	1791.5	0.89	Up
1866	E3 UBIQUITIN LIGASES UBIQUITINATE TARGET PROTEINS%REACTOME%R-HSA-8866654.3	E3 ubiquitin ligases ubiquitinate target proteins	53/58	0.060708	1792	-0.55	Down
1867	ALPK1 SIGNALING PATHWAY%REACTOME%R-HSA-9645460.2	ALPK1 signaling pathway	44146	0.002634	1793	-0.45	Down
1868	REGULATION OF PTEN LOCALIZATION%REACTOME DATABASE ID RELEASE 71%8948747	Regulation of PTEN localization	44083	0.097255	1794	0.56	Up
1869	MELANIN BIOSYNTHESIS%REACTOME DATABASE ID RELEASE 71%5662702	Melanin biosynthesis	43956	0.034832	1794.5	-1.92	Down
1870	PTK6 REGULATES PROTEINS INVOLVED IN RNA PROCESSING%REACTOME DATABASE ID RELEASE 71%8849468	PTK6 Regulates Proteins Involved in RNA Processing	43956	0.000226	1795	0.46	Up
1871	COLLAGEN CHAIN TRIMERIZATION%REACTOME%R-HSA-8948216.2	Collagen chain trimerization	40/44	9.5e-05	1796	1.9	Up
1872	MISSPLICED GSK3BETA MUTANTS STABILIZE BETA-CATENIN%REACTOME DATABASE ID RELEASE 71%5339716	Misspliced GSK3beta mutants stabilize beta-catenin	14/15	0.013551	1797.5	-0.56	Down
1873	REGULATION OF GENE EXPRESSION IN LATE STAGE (BRANCHING MORPHOGENESIS) PANCREATIC BUD PRECURSOR CELLS%REACTOME DATABASE ID RELEASE 71%210744	Regulation of gene expression in late stage (branc ...	15/16	0.022053	1798.5	-1.14	Down
1874	POU5F1 (OCT4), SOX2, NANOG REPRESS GENES RELATED TO DIFFERENTIATION%REACTOME%R-HSA-2892245.1	POU5F1 (OCT4), SOX2, NANOG repress genes related t ...	43864	0.088725	1800.5	-1.77	Down
1875	INTEGRIN CELL SURFACE INTERACTIONS%REACTOME%R-HSA-216083.2	Integrin cell surface interactions	65/66	0.014504	1801	-0.96	Down
1876	DOWNREGULATION OF TGF-BETA RECEPTOR SIGNALING%REACTOME%R-HSA-2173788.1	Downregulation of TGF-beta receptor signaling	24/25	0.991796	1802	-0.55	Down
1877	DISEASES ASSOCIATED WITH GLYCOSYLATION PRECURSOR BIOSYNTHESIS%REACTOME%R-HSA-5609975.2	Diseases associated with glycosylation precursor b ...	18/18	0.967385	1803	0.64	Up
1878	RUNX3 REGULATES NOTCH SIGNALING%REACTOME%R-HSA-8941856.1	RUNX3 regulates NOTCH signaling	13/14	0.039906	1805.5	-0.81	Down
1879	OXIDATIVE DEMETHYLATION OF DNA%REACTOME DATABASE ID RELEASE 71%5221030	Oxidative demethylation of DNA	43925	0.033379	1807	-0.69	Down
1880	RUNX3 REGULATES IMMUNE RESPONSE AND CELL MIGRATION%REACTOME%R-HSA-8949275.1	RUNX3 Regulates Immune Response and Cell Migration	43956	0.125279	1807	-1.02	Down
1881	CS DS DEGRADATION%REACTOME%R-HSA-2024101.2	CS DS degradation	14/14	0.896677	1807.5	1.06	Up
1882	INTERLEUKIN-37 SIGNALING%REACTOME DATABASE ID RELEASE 71%9008059	Interleukin-37 signaling	20/22	0.110827	1807.5	-0.48	Down
1883	T41 MUTANTS OF BETA-CATENIN AREN'T PHOSPHORYLATED%REACTOME DATABASE ID RELEASE 71%5358752	T41 mutants of beta-catenin aren't phosphorylated	14/15	0.013551	1808.5	-0.56	Down
1884	SIGNALING BY PDGF%REACTOME%R-HSA-186797.3	Signaling by PDGF	49/49	0.02401	1808.5	-0.85	Down
1885	BIOSYNTHESIS OF E-SERIES 18(R)-RESOLVINS%REACTOME%R-HSA-9023661.1	Biosynthesis of E-series 18(R)-resolvins	43893	0.147812	1812	0.31	Up
1886	SYNTHESIS OF PIPS AT THE ER MEMBRANE%REACTOME DATABASE ID RELEASE 71%1483248	Synthesis of PIPs at the ER membrane	43956	0.013356	1813.5	-0.44	Down
1887	OLIGOMERIZATION OF CONNEXINS INTO CONNEXONS%REACTOME%R-HSA-190704.1	Oligomerization of connexins into connexons	43893	0.01779	1815	-0.4	Down
1888	ACTIVATED NTRK2 SIGNALS THROUGH RAS%REACTOME%R-HSA-9026519.1	Activated NTRK2 signals through RAS	43988	0.023054	1815	-0.92	Down
1889	REGULATION OF IGF ACTIVITY BY IGFBP%REACTOME%R-HSA-381426.2	Regulation of IGF Activity by IGFBP	112/125	0.002943	1817	1.56	Up
1890	GAP JUNCTION TRAFFICKING AND REGULATION%REACTOME%R-HSA-157858.1	Gap junction trafficking and regulation	24/29	0.990793	1817.5	-0.49	Down
1891	SIGNALING BY ACTIVIN%REACTOME DATABASE ID RELEASE 71%1502540	Signaling by Activin	13/13	0.00375	1818	-0.75	Down
1892	CALNEXIN CALRETICULIN CYCLE%REACTOME%R-HSA-901042.2	Calnexin calreticulin cycle	24/26	0.794232	1819	0.46	Up
1893	TRANSPORT OF CONNEXINS ALONG THE SECRETORY PATHWAY%REACTOME DATABASE ID RELEASE 71%190827	Transport of connexins along the secretory pathway	43893	0.01779	1819.5	-0.4	Down
1894	BIOSYNTHESIS OF DPA-DERIVED SPMS%REACTOME DATABASE ID RELEASE 71%9018683	Biosynthesis of DPA-derived SPMs	43925	0.030826	1820	-0.56	Down
1895	TRANSFER OF LPS FROM LBP CARRIER TO CD14%REACTOME DATABASE ID RELEASE 71%166020	Transfer of LPS from LBP carrier to CD14	43863	0.092704	1820.5	-1.28	Down
1896	BINDING AND ENTRY OF HIV VIRION%REACTOME%R-HSA-173107.1	Binding and entry of HIV virion	43925	0.109851	1821.5	-1.05	Down
1897	REGULATION OF CORTICAL DENDRITE BRANCHING%REACTOME DATABASE ID RELEASE 71%8985801	Regulation of cortical dendrite branching	43925	0.833029	1824	-0.8	Down
1898	DOWNREGULATION OF SMAD2 3:SMAD4 TRANSCRIPTIONAL ACTIVITY%REACTOME DATABASE ID RELEASE 71%2173795	Downregulation of SMAD2 3:SMAD4 transcriptional ac ...	23/23	0.543234	1824.5	-0.59	Down
1899	S45 MUTANTS OF BETA-CATENIN AREN'T PHOSPHORYLATED%REACTOME%R-HSA-5358751.1	S45 mutants of beta-catenin aren't phosphorylated	14/15	0.013551	1825	-0.56	Down
1900	SIGNALING BY NTRK2 (TRKB)%REACTOME%R-HSA-9006115.2	Signaling by NTRK2 (TRKB)	21/21	0.237718	1825.5	-0.88	Down
1901	TRANSPORT OF NUCLEOSIDES AND FREE PURINE AND PYRIMIDINE BASES ACROSS THE PLASMA MEMBRANE%REACTOME%R-HSA-83936.2	Transport of nucleosides and free purine and pyrim ...	44177	0.731092	1826	-1.38	Down
1902	INLA-MEDIATED ENTRY OF LISTERIA MONOCYTOGENES INTO HOST CELLS%REACTOME%R-HSA-8876493.1	InlA-mediated entry of Listeria monocytogenes into ...	44083	0.970921	1826.5	0.46	Up
1903	CHYLOMICRON ASSEMBLY%REACTOME DATABASE ID RELEASE 71%8963888	Chylomicron assembly	44084	0.104854	1828	-1.21	Down
1904	CASP8 ACTIVITY IS INHIBITED%REACTOME%R-HSA-5218900.1	CASP8 activity is inhibited	44114	0.027479	1828.5	0.57	Up
1905	NEF MEDIATED CD4 DOWN-REGULATION%REACTOME DATABASE ID RELEASE 71%167590	Nef Mediated CD4 Down-regulation	44052	0.142974	1828.5	-0.51	Down
1906	COMMON PATHWAY OF FIBRIN CLOT FORMATION%REACTOME%R-HSA-140875.4	Common Pathway of Fibrin Clot Formation	20/22	0.055207	1829	1.68	Up
1907	FCGR ACTIVATION%REACTOME DATABASE ID RELEASE 71%2029481	FCGR activation	10/68	0.102729	1829	-0.86	Down
1908	DEFECTIVE ALG14 CAUSES CONGENITAL MYASTHENIC SYNDROME (ALG14-CMS)%REACTOME DATABASE ID RELEASE 71%5633231	Defective ALG14 causes congenital myasthenic syndr ...	43863	0.065326	1829.5	-0.28	Down
1909	REGULATION BY C-FLIP%REACTOME DATABASE ID RELEASE 71%3371378	Regulation by c-FLIP	44114	0.027479	1829.5	0.57	Up
1910	HSF1-DEPENDENT TRANSACTIVATION%REACTOME DATABASE ID RELEASE 71%3371571	HSF1-dependent transactivation	23/24	0.018024	1830	0.6	Up
1911	LAMININ INTERACTIONS%REACTOME DATABASE ID RELEASE 71%3000157	Laminin interactions	21/23	0.049304	1830.5	-1.04	Down
1912	DIMERIZATION OF PROCASPASE-8%REACTOME%R-HSA-69416.2	Dimerization of procaspase-8	44114	0.027479	1830.5	0.57	Up
1913	REGULATION OF TP53 EXPRESSION%REACTOME DATABASE ID RELEASE 71%6804754	Regulation of TP53 Expression	43863	0.035877	1831.5	-0.75	Down
1914	DOWNSTREAM SIGNAL TRANSDUCTION%REACTOME%R-HSA-186763.2	Downstream signal transduction	26/26	0.551887	1832.5	-0.42	Down
1915	SYNTHESIS OF VERY LONG-CHAIN FATTY ACYL-COAS%REACTOME%R-HSA-75876.5	Synthesis of very long-chain fatty acyl-CoAs	17/24	0.078538	1833	-0.83	Down
1916	BIOSYNTHESIS OF DPAN-3 SPMS%REACTOME DATABASE ID RELEASE 71%9025094	Biosynthesis of DPAn-3 SPMs	43925	0.030826	1834	-0.56	Down
1917	BMAL1:CLOCK,NPAS2 ACTIVATES CIRCADIAN GENE EXPRESSION%REACTOME DATABASE ID RELEASE 71%1368108	BMAL1:CLOCK,NPAS2 activates circadian gene express ...	24/27	0.79427	1834	0.98	Up
1918	SYNDECAN INTERACTIONS%REACTOME%R-HSA-3000170.2	Syndecan interactions	19/20	0.997854	1834.5	0.53	Up
1919	PLASMALOGEN BIOSYNTHESIS%REACTOME DATABASE ID RELEASE 71%75896	Plasmalogen biosynthesis	43893	0.034194	1835	-0.3	Down
1920	FRS-MEDIATED FGFR4 SIGNALING%REACTOME%R-HSA-5654712.3	FRS-mediated FGFR4 signaling	15/18	0.019497	1835.5	1.55	Up
1921	P75NTR SIGNALS VIA NF-KB%REACTOME%R-HSA-193639.1	p75NTR signals via NF-kB	15/16	0.074183	1835.5	-0.78	Down
1922	SIGNALLING TO RAS%REACTOME DATABASE ID RELEASE 71%167044	Signalling to RAS	17/17	0.716283	1836	-0.56	Down
1923	POST-TRANSCRIPTIONAL SILENCING BY SMALL RNAS%REACTOME DATABASE ID RELEASE 71%426496	Post-transcriptional silencing by small RNAs	43897	0.054086	1836.5	-0.42	Down
1924	POST-CHAPERONIN TUBULIN FOLDING PATHWAY%REACTOME DATABASE ID RELEASE 71%389977	Post-chaperonin tubulin folding pathway	21/23	0.298811	1838	0.69	Up
1925	COHESIN LOADING ONTO CHROMATIN%REACTOME DATABASE ID RELEASE 71%2470946	Cohesin Loading onto Chromatin	44053	0.231111	1838	0.26	Up
1926	FGFR3C LIGAND BINDING AND ACTIVATION%REACTOME DATABASE ID RELEASE 71%190372	FGFR3c ligand binding and activation	44021	0.010668	1838.5	-1.63	Down
1927	DEFECTIVE CHSY1 CAUSES TPBS%REACTOME DATABASE ID RELEASE 71%3595177	Defective CHSY1 causes TPBS	44051	0.596244	1838.5	1.19	Up
1928	LISTERIA MONOCYTOGENES ENTRY INTO HOST CELLS%REACTOME DATABASE ID RELEASE 71%8876384	Listeria monocytogenes entry into host cells	19/19	0.720888	1839.5	-0.99	Down
1929	FGFR3 LIGAND BINDING AND ACTIVATION%REACTOME DATABASE ID RELEASE 71%190239	FGFR3 ligand binding and activation	44021	0.010668	1839.5	-1.63	Down
1930	PURINE CATABOLISM%REACTOME DATABASE ID RELEASE 71%74259	Purine catabolism	44150	0.97162	1840	-0.96	Down
1931	BIOSYNTHESIS OF PROTECTINS%REACTOME DATABASE ID RELEASE 71%9018681	Biosynthesis of protectins	43894	0.244759	1843.5	0.31	Up
1932	DISEASES ASSOCIATED WITH O-GLYCOSYLATION OF PROTEINS%REACTOME%R-HSA-3906995.2	Diseases associated with O-glycosylation of protei ...	62/71	0.016181	1844	-1.33	Down
1933	PROCESSING OF SMDT1%REACTOME%R-HSA-8949664.1	Processing of SMDT1	44181	0.432874	1845.5	0.43	Up
1934	INLB-MEDIATED ENTRY OF LISTERIA MONOCYTOGENES INTO HOST CELL%REACTOME DATABASE ID RELEASE 71%8875360	InlB-mediated entry of Listeria monocytogenes into ...	14/14	0.336989	1845.5	-1.07	Down
1935	PROLACTIN RECEPTOR SIGNALING%REACTOME DATABASE ID RELEASE 71%1170546	Prolactin receptor signaling	44150	0.098711	1846	-0.9	Down
1936	INTERLEUKIN-20 FAMILY SIGNALING%REACTOME DATABASE ID RELEASE 71%8854691	Interleukin-20 family signaling	20/25	0.117947	1846	-0.68	Down
1937	SIGNALING BY MST1%REACTOME DATABASE ID RELEASE 71%8852405	Signaling by MST1	43956	0.959709	1847	0.77	Up
1938	FGFR1 MUTANT RECEPTOR ACTIVATION%REACTOME%R-HSA-1839124.2	FGFR1 mutant receptor activation	24/26	0.165152	1848	-0.67	Down
1939	NOTCH4 ACTIVATION AND TRANSMISSION OF SIGNAL TO THE NUCLEUS%REACTOME DATABASE ID RELEASE 71%9013700	NOTCH4 Activation and Transmission of Signal to th ...	44146	0.010378	1848	-0.32	Down
1940	ACTIVATION OF BAD AND TRANSLOCATION TO MITOCHONDRIA%REACTOME%R-HSA-111447.2	Activation of BAD and translocation to mitochondri ...	15/15	0.455147	1848.5	0.35	Up
1941	TYPE I HEMIDESMOSOME ASSEMBLY%REACTOME DATABASE ID RELEASE 71%446107	Type I hemidesmosome assembly	44021	0.999054	1849.5	0.61	Up
1942	ERYTHROPOIETIN ACTIVATES PHOSPHOLIPASE C GAMMA (PLCG)%REACTOME%R-HSA-9027277.1	Erythropoietin activates Phospholipase C gamma (PL ...	43989	0.577865	1851.5	0.7	Up
1943	SULFUR AMINO ACID METABOLISM%REACTOME DATABASE ID RELEASE 71%1614635	Sulfur amino acid metabolism	25/28	0.475959	1853	-1.1	Down
1944	DEFECTIVE CHST14 CAUSES EDS, MUSCULOCONTRACTURAL TYPE%REACTOME%R-HSA-3595174.1	Defective CHST14 causes EDS, musculocontractural t ...	44051	0.596244	1853.5	1.17	Up
1945	VLDL ASSEMBLY%REACTOME DATABASE ID RELEASE 71%8866423	VLDL assembly	43926	0.905274	1857	0.42	Up
1946	PKB-MEDIATED EVENTS%REACTOME DATABASE ID RELEASE 71%109703	PKB-mediated events	43863	0.1019	1858	-0.7	Down
1947	CARNITINE SYNTHESIS%REACTOME%R-HSA-71262.2	Carnitine synthesis	43894	0.157924	1858.5	-0.35	Down
1948	ORGANIC CATION TRANSPORT%REACTOME%R-HSA-549127.1	Organic cation transport	44115	0.031619	1859	-1.06	Down
1949	SUPPRESSION OF APOPTOSIS%REACTOME DATABASE ID RELEASE 71%9635465	Suppression of apoptosis	44019	0.003124	1859.5	-2.03	Down
1950	DEFECTIVE C1GALT1C1 CAUSES TN POLYAGGLUTINATION SYNDROME (TNPS)%REACTOME DATABASE ID RELEASE 71%5083632	Defective C1GALT1C1 causes Tn polyagglutination sy ...	15/20	0.500294	1860	-1.32	Down
1951	THE NLRP3 INFLAMMASOME%REACTOME DATABASE ID RELEASE 71%844456	The NLRP3 inflammasome	15/15	0.998975	1865	-0.83	Down
1952	PECAM1 INTERACTIONS%REACTOME%R-HSA-210990.1	PECAM1 interactions	44146	0.999054	1865.5	-0.5	Down
1953	S37 MUTANTS OF BETA-CATENIN AREN'T PHOSPHORYLATED%REACTOME%R-HSA-5358749.1	S37 mutants of beta-catenin aren't phosphorylated	14/15	0.013551	1867	-0.56	Down
1954	REGULATION OF PAK-2P34 ACTIVITY BY PS-GAP RHG10%REACTOME DATABASE ID RELEASE 71%211728	Regulation of PAK-2p34 activity by PS-GAP RHG10	43863	0.100994	1868	-1.09	Down
1955	TGFBR2 MSI FRAMESHIFT MUTANTS IN CANCER%REACTOME%R-HSA-3642279.1	TGFBR2 MSI Frameshift Mutants in Cancer	43863	0.082541	1868.5	-0.35	Down
1956	DOPAMINE RECEPTORS%REACTOME DATABASE ID RELEASE 71%390651	Dopamine receptors	43926	0.230576	1870	-1.46	Down
1957	FGFR3B LIGAND BINDING AND ACTIVATION%REACTOME%R-HSA-190371.2	FGFR3b ligand binding and activation	43925	0.310647	1871	-1.51	Down
1958	TRAF3-DEPENDENT IRF ACTIVATION PATHWAY%REACTOME DATABASE ID RELEASE 71%918233	TRAF3-dependent IRF activation pathway	44149	0.087628	1873	-0.43	Down
1959	IRAK2 MEDIATED ACTIVATION OF TAK1 COMPLEX%REACTOME DATABASE ID RELEASE 71%937042	IRAK2 mediated activation of TAK1 complex	44114	0.662647	1874	-0.45	Down
1960	S33 MUTANTS OF BETA-CATENIN AREN'T PHOSPHORYLATED%REACTOME%R-HSA-5358747.1	S33 mutants of beta-catenin aren't phosphorylated	14/15	0.013551	1874.5	-0.56	Down
1961	JOSEPHIN DOMAIN DUBS%REACTOME%R-HSA-5689877.2	Josephin domain DUBs	44147	0.10809	1875	-0.75	Down
1962	HCN CHANNELS%REACTOME DATABASE ID RELEASE 71%1296061	HCN channels	43925	0.221035	1875.5	-1.7	Down
1963	DEFECTIVE EXT1 CAUSES EXOSTOSES 1, TRPS2 AND CHDS%REACTOME%R-HSA-3656253.3	Defective EXT1 causes exostoses 1, TRPS2 and CHDS	14/14	0.736638	1876	0.61	Up
1964	ENTRY OF INFLUENZA VIRION INTO HOST CELL VIA ENDOCYTOSIS%REACTOME%R-HSA-168275.4	Entry of Influenza Virion into Host Cell via Endoc ...	43863	0.504805	1877	-0.26	Down
1965	DEFECTIVE EXT2 CAUSES EXOSTOSES 2%REACTOME DATABASE ID RELEASE 71%3656237	Defective EXT2 causes exostoses 2	14/14	0.736638	1877	0.61	Up
1966	NONCANONICAL ACTIVATION OF NOTCH3%REACTOME DATABASE ID RELEASE 71%9017802	Noncanonical activation of NOTCH3	44051	0.33373	1877.5	-0.32	Down
1967	MET ACTIVATES PTK2 SIGNALING%REACTOME DATABASE ID RELEASE 71%8874081	MET activates PTK2 signaling	16/18	0.832889	1877.5	-1.18	Down
1968	PDE3B SIGNALLING%REACTOME%R-HSA-165160.3	PDE3B signalling	43863	0.1019	1878	-0.7	Down
1969	RHO GTPASES ACTIVATE IQGAPS%REACTOME%R-HSA-5626467.1	RHO GTPases activate IQGAPs	44115	0.978038	1879.5	-0.63	Down
1970	P75NTR RECRUITS SIGNALLING COMPLEXES%REACTOME%R-HSA-209543.1	p75NTR recruits signalling complexes	44178	0.954151	1879.5	-0.89	Down
1971	REGULATION OF SIGNALING BY NODAL%REACTOME DATABASE ID RELEASE 71%1433617	Regulation of signaling by NODAL	44147	0.045179	1880	-1.15	Down
1972	DEFECTIVE GGT1 CAUSES GLUTATHIONURIA (GLUTH)%REACTOME%R-HSA-5579022.2	Defective GGT1 causes Glutathionuria (GLUTH)	43895	0.358202	1881.5	-0.66	Down
1973	FRS-MEDIATED FGFR3 SIGNALING%REACTOME DATABASE ID RELEASE 71%5654706	FRS-mediated FGFR3 signaling	44179	0.292045	1882	-0.96	Down
1974	MITOCHONDRIAL CALCIUM ION TRANSPORT%REACTOME DATABASE ID RELEASE 71%8949215	Mitochondrial calcium ion transport	18/23	0.267544	1883	-0.94	Down
1975	GSD IV%REACTOME%R-HSA-3878781.2	GSD IV	43864	0.460778	1883.5	0.65	Up
1976	YAP1- AND WWTR1 (TAZ)-STIMULATED GENE EXPRESSION%REACTOME%R-HSA-2032785.3	YAP1- and WWTR1 (TAZ)-stimulated gene expression	14/14	0.178594	1886.5	-0.8	Down
1977	REGULATION OF IFNG SIGNALING%REACTOME%R-HSA-877312.2	Regulation of IFNG signaling	44177	0.412404	1887	-0.37	Down
1978	SOS-MEDIATED SIGNALLING%REACTOME%R-HSA-112412.3	SOS-mediated signalling	43956	0.60526	1888.5	0.49	Up
1979	INTERFERON ALPHA BETA SIGNALING%REACTOME%R-HSA-909733.2	Interferon alpha beta signaling	53/68	0.245978	1888.5	-0.78	Down
1980	DEFECTIVE NEU1 CAUSES SIALIDOSIS%REACTOME%R-HSA-4341670.1	Defective NEU1 causes sialidosis	43893	0.830827	1890	0.43	Up
1981	CYP2E1 REACTIONS%REACTOME%R-HSA-211999.1	CYP2E1 reactions	44085	0.999054	1890	-0.87	Down
1982	ELECTRON TRANSPORT FROM NADPH TO FERREDOXIN%REACTOME DATABASE ID RELEASE 71%2395516	Electron transport from NADPH to Ferredoxin	43864	0.394627	1890.5	-0.28	Down
1983	SIGNALING BY LEPTIN%REACTOME DATABASE ID RELEASE 71%2586552	Signaling by Leptin	44083	0.456856	1891.5	-0.81	Down
1984	BIOTIN TRANSPORT AND METABOLISM%REACTOME%R-HSA-196780.1	Biotin transport and metabolism	44146	0.246763	1892.5	0.91	Up
1985	UREA CYCLE%REACTOME%R-HSA-70635.1	Urea cycle	44114	0.799656	1894	-1.26	Down
1986	LDL REMODELING%REACTOME DATABASE ID RELEASE 71%8964041	LDL remodeling	43925	0.349089	1896.5	-1.59	Down
1987	TFAP2 (AP-2) FAMILY REGULATES TRANSCRIPTION OF GROWTH FACTORS AND THEIR RECEPTORS%REACTOME%R-HSA-8866910.3	TFAP2 (AP-2) family regulates transcription of gro ...	44117	0.348122	1897	-1.25	Down
1988	THYROXINE BIOSYNTHESIS%REACTOME%R-HSA-209968.2	Thyroxine biosynthesis	44084	0.496421	1897.5	-1.27	Down
1989	P75NTR NEGATIVELY REGULATES CELL CYCLE VIA SC1%REACTOME DATABASE ID RELEASE 71%193670	p75NTR negatively regulates cell cycle via SC1	43988	0.792999	1898.5	0.42	Up
1990	SYNTHESIS OF PG%REACTOME DATABASE ID RELEASE 71%1483148	Synthesis of PG	44051	0.285162	1901	-0.83	Down
1991	DEFECTIVE GGT1 CAUSES GLUTATHIONURIA (GLUTH)%REACTOME DATABASE ID RELEASE 71%9035968	Defective GGT1 causes Glutathionuria (GLUTH)	43895	0.358202	1901	-0.66	Down
1992	MITOCHONDRIAL IRON-SULFUR CLUSTER BIOGENESIS%REACTOME DATABASE ID RELEASE 71%1362409	Mitochondrial iron-sulfur cluster biogenesis	44115	0.394907	1901.5	-0.33	Down
1993	CALCINEURIN ACTIVATES NFAT%REACTOME%R-HSA-2025928.1	Calcineurin activates NFAT	44021	0.224007	1902	-0.82	Down
1994	FGFRL1 MODULATION OF FGFR1 SIGNALING%REACTOME DATABASE ID RELEASE 71%5658623	FGFRL1 modulation of FGFR1 signaling	44084	0.018786	1904	-1.44	Down
1995	CRMPS IN SEMA3A SIGNALING%REACTOME%R-HSA-399956.1	CRMPs in Sema3A signaling	16/16	0.510455	1906	-1.06	Down
1996	LOSS OF MECP2 BINDING ABILITY TO THE NCOR SMRT COMPLEX%REACTOME%R-HSA-9022537.1	Loss of MECP2 binding ability to the NCoR SMRT com ...	43988	0.219939	1906.5	0.28	Up
1997	RHESUS BLOOD GROUP BIOSYNTHESIS%REACTOME DATABASE ID RELEASE 71%9037628	Rhesus blood group biosynthesis	43863	0.63002	1908	-0.16	Down
1998	ERYTHROPOIETIN ACTIVATES STAT5%REACTOME%R-HSA-9027283.1	Erythropoietin activates STAT5	43989	0.792999	1908	-0.33	Down
1999	MAP3K8 (TPL2)-DEPENDENT MAPK1 3 ACTIVATION%REACTOME DATABASE ID RELEASE 71%5684264	MAP3K8 (TPL2)-dependent MAPK1 3 activation	16/16	0.942299	1911	-0.32	Down
[truncated: 56 more rows]
