# Supplementary material for: Transcriptomic Profiling for the Autophagy Pathway in Colorectal Cancer
Source: Int J Mol Sci. 2020 Sep 26;21(19):7101. doi: 10.3390/ijms21197101 (PMC7582824; doi:10.3390/ijms21197101)
Supplement: Supplementary file 1 [file ijms-21-07101-s001.zip › Supplementary table 2_160920.txt]

autophagy_genes
AMBRA1
ATG10
ATG101
ATG12
ATG13
ATG14
ATG16L1
ATG3
ATG4A
ATG4B
ATG4C
ATG4D
ATG5
ATG7
ATG9A
ATG9B
BECN1
DRAM1
DRAM2
GABARAP
GABARAPL1
GABARAPL2
IRGM
LAMP1
LAMP2
MAP1LC3A
MAP1LC3B
MAP1LC3B2
MAP1LC3C
RB1CC1
SH3GLB1
SQSTM1
ULK1
ULK2
ULK3
ULK4
UVRAG
WIPI1
WIPI2
ATG2B
ATG2A
WDR45
VCP
CALCOCO2
RAB7A
RAB7B
