# Supplementary material for: Transcriptomic Profiling for the Autophagy Pathway in Colorectal Cancer
Source: Int J Mol Sci. 2020 Sep 26;21(19):7101. doi: 10.3390/ijms21197101 (PMC7582824; doi:10.3390/ijms21197101)
Supplement: Supplementary file 1 [file ijms-21-07101-s001.zip › Supplementary table 3corr_160920.xlsx]

## Sheet: Cl1_vs_adjacent_RNAseq
	logFC	FDR	Gene_expression
AMBRA1	-0.0730706777045853	0.183138464292501	insignificant
ATG10	0.130970225487726	0.147411128618285	insignificant
ATG12	-0.0246695601011773	0.73690866939866	insignificant
ATG13	-0.192435906686708	0.000340183514359507	downregulated
ATG14	-0.163983063416455	0.0104875612244886	downregulated
ATG16L1	0.396113300736696	4.74477200956619e-14	upregulated
ATG3	0.0688495203835169	0.232253840910653	insignificant
ATG4A	-1.0179462361176	1.03224895879428e-41	downregulated
ATG4B	0.384122106580927	1.01599181560872e-11	upregulated
ATG4C	-0.329412189839555	1.11506602776217e-06	downregulated
ATG4D	-0.736768219744601	4.36763954442105e-22	downregulated
ATG5	-0.29025015026226	6.59717189130262e-07	downregulated
ATG7	-0.103655025660883	0.067975276193764	insignificant
ATG9A	-0.0382377735794437	0.535525484448838	insignificant
ATG9B	4.35173296427596	1.84937030221921e-58	upregulated
BECN1	-0.299231114706785	1.1842296601552e-06	downregulated
DRAM1	0.454234850308381	1.52612094456526e-05	upregulated
DRAM2	-0.253975247855462	0.000625949776453919	downregulated
GABARAP	-0.61754227043943	9.32207813867947e-16	downregulated
GABARAPL1	-1.00053028832281	2.46514012325586e-22	downregulated
GABARAPL2	-0.389141994439528	4.58731869646886e-09	downregulated
LAMP1	0.639649799087474	5.94245901717888e-13	upregulated
LAMP2	0.275872096887158	0.00299693895767476	upregulated
MAP1LC3A	0.577973089848291	3.26382601645459e-08	upregulated
MAP1LC3B	-0.265320961885422	0.000432521457427173	downregulated
MAP1LC3B2	-0.329694569961807	4.70486800307825e-06	downregulated
RB1CC1	0.154748151365034	0.121865027900891	insignificant
SH3GLB1	-0.63401173757484	5.60109034583073e-23	downregulated
SQSTM1	0.553461989965976	5.75600729278941e-14	upregulated
ULK1	0.265650907671438	0.000988237628617156	upregulated
ULK2	-0.494342977479342	8.22796565279755e-07	downregulated
ULK3	-0.399567488958324	2.13449269852948e-07	downregulated
ULK4	1.03914713918632	1.46426270171692e-19	upregulated
UVRAG	-0.0628835530643244	0.170473855117099	insignificant
WIPI1	-0.451721189411296	3.6719497114745e-05	downregulated
WIPI2	0.530151624261474	5.40849989057926e-20	upregulated
ATG2B	-0.463606218248951	4.97836968349139e-10	downregulated
ATG2A	-0.0491199670007205	0.520137111312251	insignificant
WDR45	0.471738079754028	2.2386151792514e-10	upregulated
VCP	0.43039053085878	3.23358061237431e-13	upregulated
CALCOCO2	-0.920089184627799	2.01813843490328e-46	downregulated
RAB7A	0.0494322307042729	0.378796238311966	insignificant

## Sheet: Cl1_vs_adjacent_array
	logFC	FDR	Gene_expression
AMBRA1	0.0148694435859023	0.594730126427457	insignificant
ATG10	-0.0890740417309717	0.0187989088256211	downregulated
ATG101	0.252408058346376	1.46727217344391e-10	upregulated
ATG12	-0.000851439335216142	0.984743445516081	insignificant
ATG13	-0.266255367078632	9.64049384492771e-24	downregulated
ATG14	-0.198556174652078	3.03581436078307e-05	downregulated
ATG16L1	-0.0201024864758885	0.644819501936897	insignificant
ATG3	0.0700418276663601	0.0228658904812267	upregulated
ATG4A	-0.941300627897848	1.68685712024382e-78	downregulated
ATG4B	-0.0800099942038628	0.00648129989675579	downregulated
ATG4C	-0.190592770479004	0.000182440150748993	downregulated
ATG4D	-0.879844965223945	1.88554036447322e-99	downregulated
ATG5	-0.508425071483579	6.9072281802461e-29	downregulated
ATG7	-0.182194372101874	1.74315854195585e-11	downregulated
ATG9A	-0.165111916537688	3.92309577909985e-06	downregulated
ATG9B	0.530359246522515	3.97460355452814e-21	upregulated
BECN1	-0.394658939335184	1.56507278650689e-23	downregulated
DRAM1	0.491318707496274	1.2517367990537e-14	upregulated
DRAM2	-0.312981139876193	7.19752598817273e-10	downregulated
GABARAP	-0.597330890648918	2.38790839101287e-53	downregulated
GABARAPL1	-0.462246489567091	3.25530300149538e-19	downregulated
GABARAPL2	-0.389328500772583	6.00693504987625e-23	downregulated
IRGM	0.0197171116693138	0.161055649466614	insignificant
LAMP1	0.166512979134671	6.23147070636779e-05	upregulated
LAMP2	-0.0406905738020065	0.509757793304505	insignificant
MAP1LC3A	-0.254113728747901	2.52274163481202e-07	downregulated
MAP1LC3B	-0.316102527047709	1.15967162331864e-09	downregulated
MAP1LC3B2	-0.122521673106578	0.000147031992235908	downregulated
MAP1LC3C	0.506815716769793	5.24015184956013e-36	upregulated
RB1CC1	0.439738948995547	3.55161177930431e-12	upregulated
SH3GLB1	-0.674754484157425	1.7896872703682e-68	downregulated
SQSTM1	0.0880543740341633	0.000785897358579025	upregulated
ULK1	-0.0341546464449847	0.436545865886612	insignificant
ULK2	0.0951872005410692	0.00743025401703737	upregulated
ULK3	-0.708620734157498	7.20716843999367e-61	downregulated
ULK4	0.0755116576507886	0.000737953005604759	upregulated
UVRAG	-0.114175119783468	0.00432917169765312	downregulated
WIPI1	-0.730299725656714	1.66491352055915e-24	downregulated
WIPI2	0.235612847759043	5.40875623680563e-14	upregulated
ATG2B	-0.0631740726428358	0.072387171316003	insignificant
ATG2A	-0.0465411282842414	0.231132907904664	insignificant
WDR45	-0.111465510046199	0.0147650508094429	downregulated
VCP	0.331776655718876	1.99482782586674e-20	upregulated
CALCOCO2	-0.859550454018381	1.71868836778388e-104	downregulated
RAB7A	-0.190876441267191	1.05327614285586e-09	downregulated
RAB7B	-0.171636727202368	2.86664886789454e-12	downregulated

## Sheet: Cl2_vs_adjacent_RNAseq
	logFC	FDR	Gene_expression
AMBRA1	-0.268834381228928	4.47130440338451e-07	downregulated
ATG10	0.0859792783643107	0.343204549628845	insignificant
ATG12	0.14007099907754	0.0433315196722217	upregulated
ATG13	-0.14253063562864	0.0076708594707108	downregulated
ATG14	-0.0838962217386605	0.19155059324592	insignificant
ATG16L1	0.282245744910619	4.35206995846579e-08	upregulated
ATG3	0.111100112964554	0.0487694970572094	upregulated
ATG4A	-0.958077394045617	2.52915017008543e-39	downregulated
ATG4B	0.0459852525700715	0.428468620575702	insignificant
ATG4C	-0.108211880594837	0.107076358249892	insignificant
ATG4D	-1.03359183188488	7.68703452514595e-40	downregulated
ATG5	-0.211777289611121	0.000242140156326113	downregulated
ATG7	-0.0166892906901239	0.778134864254871	insignificant
ATG9A	-0.19653562823834	0.000862826281993923	downregulated
ATG9B	2.5906568782355	2.97339109169341e-24	upregulated
BECN1	-0.379577080785652	5.49732870846695e-10	downregulated
DRAM1	1.08244416206594	1.23226914025863e-24	upregulated
DRAM2	-0.199252585129833	0.00684477109655496	downregulated
GABARAP	-0.415913322357414	3.3474165320172e-08	downregulated
GABARAPL1	-0.757671159378455	1.97325730998083e-14	downregulated
GABARAPL2	-0.368733881149467	1.89272448580334e-08	downregulated
LAMP1	0.30762175192606	0.000436731426986716	upregulated
LAMP2	0.235988942266936	0.0108142227717154	upregulated
MAP1LC3A	-0.48921074462861	3.39574793418656e-06	downregulated
MAP1LC3B	-0.268022975347336	0.00033094578199882	downregulated
MAP1LC3B2	-0.453371078239404	2.09363557943255e-10	downregulated
RB1CC1	0.145959046233211	0.141877992084025	insignificant
SH3GLB1	-0.419805734811143	1.57357113703501e-11	downregulated
SQSTM1	0.33919856236647	2.74682845773856e-06	upregulated
ULK1	0.137312926193039	0.0905625788385203	insignificant
ULK2	-0.321607491757762	0.00105538747259155	downregulated
ULK3	-0.626120948409383	5.07356042919465e-16	downregulated
ULK4	1.02191650656823	2.21999684539855e-19	upregulated
UVRAG	-0.052431467240039	0.250423502731621	insignificant
WIPI1	-0.55356448784435	3.20405899752917e-07	downregulated
WIPI2	0.342592582787484	1.2195691305422e-09	upregulated
ATG2B	-0.349415171899745	1.67364732555388e-06	downregulated
ATG2A	-0.314918424495967	1.5649095500552e-05	downregulated
WDR45	0.150098424237973	0.0436371351878916	upregulated
VCP	0.432223517125626	1.6302724892979e-13	upregulated
CALCOCO2	-0.825667342916179	1.11733155575182e-39	downregulated
RAB7A	0.00115540402413039	0.984811964077577	insignificant

## Sheet: Cl2_vs_adjacent_array
	logFC	FDR	Gene_expression
AMBRA1	-0.0189881595090835	0.489742081719251	insignificant
ATG10	-0.0930607668710639	0.0130983385890941	downregulated
ATG101	0.38964631134985	2.31461866931359e-23	upregulated
ATG12	0.0293760352762487	0.496593379259259	insignificant
ATG13	-0.23649357361945	1.58472332416938e-19	downregulated
ATG14	-0.147439785275916	0.0018632006533692	downregulated
ATG16L1	-0.0254720475458736	0.552182608021797	insignificant
ATG3	0.0731608128836374	0.0163133693929013	upregulated
ATG4A	-0.699411970858741	4.23086871709512e-47	downregulated
ATG4B	-0.0890338113495517	0.00216404001615926	downregulated
ATG4C	-0.0748209355826948	0.147474754200346	insignificant
ATG4D	-0.862594003067326	5.14475758569117e-98	downregulated
ATG5	-0.499429731594889	1.56704476301058e-28	downregulated
ATG7	-0.135663274539751	4.27489386297669e-07	downregulated
ATG9A	-0.128757607361786	0.000292642279445054	downregulated
ATG9B	0.367173266871272	3.5265952774401e-11	upregulated
BECN1	-0.487181648772797	2.80347163096883e-35	downregulated
DRAM1	1.17038293711671	7.64520996263941e-72	upregulated
DRAM2	-0.27726335889554	3.52138562748064e-08	downregulated
GABARAP	-0.40608301380343	5.97510397005477e-27	downregulated
GABARAPL1	-0.257156771472255	4.5612622991056e-07	downregulated
GABARAPL2	-0.35666036809795	5.79230348348797e-20	downregulated
IRGM	0.021708443251601	0.11857668249774	insignificant
LAMP1	0.0645771012272025	0.125466346277435	insignificant
LAMP2	-0.1146700996931	0.0533684950532147	insignificant
MAP1LC3A	-0.414083021472237	2.14143310484306e-17	downregulated
MAP1LC3B	-0.295512361962988	9.0482842160502e-09	downregulated
MAP1LC3B2	-0.105152592024469	0.00103874816297612	downregulated
MAP1LC3C	0.509053151840583	4.87463861707978e-37	upregulated
RB1CC1	0.0289423312885138	0.663854883363261	insignificant
SH3GLB1	-0.555473351226768	2.75143840090943e-49	downregulated
SQSTM1	0.103304417178078	6.67155871136608e-05	upregulated
ULK1	-0.0537932592023012	0.210065902336092	insignificant
ULK2	0.132953703987837	0.000143856032758936	upregulated
ULK3	-0.700193466257518	8.81275754210863e-61	downregulated
ULK4	0.0413017944786347	0.0664675550593191	insignificant
UVRAG	-0.0985752914109073	0.0132035998390985	downregulated
WIPI1	-0.580032223926212	1.81116425155668e-16	downregulated
WIPI2	0.105070567484815	0.000757141086095398	upregulated
ATG2B	-0.120001748466133	0.000468097462614117	downregulated
ATG2A	-0.0522787116562853	0.173627931875256	insignificant
WDR45	-0.107568374232963	0.0176289314608791	downregulated
VCP	0.288651173313065	3.31554876089154e-16	upregulated
CALCOCO2	-0.873989440183871	1.49510519872996e-109	downregulated
RAB7A	-0.200966794478333	8.42484412976482e-11	downregulated
RAB7B	-0.0740855981594155	0.00252585976185766	downregulated
